# Supplementary material for: WNT signaling contributes to the extrahepatic bile duct proliferative response to obstruction in mice
Source: JCI Insight. 2024 Dec 5;10(2):e181857. doi: 10.1172/jci.insight.181857 (PMC11790017; doi:10.1172/jci.insight.181857)
Supplement: Supplemental table 1 [file jciinsight-10-181857-s168.xlsx]

## Sheet: Top 500 upregulated
GO	Description	PARENT_GO	LogP	Enrichment	Z-score	Genes	Log(q-value)
GO:0000278	mitotic cell cycle	19_GO:0009987 cellular process	-77.2982	9.66373	30.0712	111	-73.033
GO:1903047	mitotic cell cycle process	19_GO:0009987 cellular process	-75.1268	10.3069	30.2257	104	-71.1627
GO:0007059	chromosome segregation	19_GO:0009987 cellular process	-64.9786	12.4982	29.797	81	-61.3155
GO:0051276	chromosome organization	19_GO:0009987 cellular process	-56.7664	9.63471	25.8648	83	-53.2794
GO:0000280	nuclear division	19_GO:0009987 cellular process	-56.6051	11.5965	27.245	74	-53.185
GO:0048285	organelle fission	19_GO:0009987 cellular process	-55.0698	10.8387	26.3592	75	-51.7077
GO:0098813	nuclear chromosome segregation	19_GO:0009987 cellular process	-53.2704	13.8564	27.8407	63	-49.9595
GO:0051301	cell division	19_GO:0009987 cellular process	-49.6765	8.06284	23.0305	82	-46.4114
GO:0010564	regulation of cell cycle process	19_GO:0050789 regulation of biological process	-49.2146	6.38475	21.4769	96	-45.9908
GO:0000819	sister chromatid segregation	19_GO:0009987 cellular process	-40.9537	16.59	25.7265	44	-37.8025
GO:0000070	mitotic sister chromatid segregation	19_GO:0009987 cellular process	-40.1847	16.7156	25.5386	43	-37.0657
GO:0140014	mitotic nuclear division	19_GO:0009987 cellular process	-38.8491	14.4655	24.0786	45	-35.7601
GO:0051983	regulation of chromosome segregation	19_GO:0050789 regulation of biological process	-36.8756	15.5759	23.962	41	-33.8146
GO:0006260	DNA replication	19_GO:0008152 metabolic process	-34.1932	12.0572	21.4288	44	-31.1833
GO:1903046	meiotic cell cycle process	19_GO:0022414 reproductive process	-33.6855	10.9325	20.6832	46	-30.6991
GO:0006259	DNA metabolic process	19_GO:0008152 metabolic process	-32.3093	5.28233	16.5803	75	-29.3663
GO:0090068	positive regulation of cell cycle process	19_GO:0048518 positive regulation of biological process	-31.4259	8.9029	18.8509	49	-28.5031
GO:1905818	regulation of chromosome separation	19_GO:0050789 regulation of biological process	-30.918	20.0588	23.5851	30	-28.0678
GO:0007088	regulation of mitotic nuclear division	19_GO:0050789 regulation of biological process	-30.5709	14.7491	21.4543	35	-27.7371
GO:0045787	positive regulation of cell cycle	19_GO:0048518 positive regulation of biological process	-30.4618	7.419	17.6455	54	-27.6438
GO:0051321	meiotic cell cycle	19_GO:0022414 reproductive process	-29.1387	7.76268	17.4704	50	-26.3649
GO:0007346	regulation of mitotic cell cycle	19_GO:0050789 regulation of biological process	-29.0244	5.96289	16.2317	61	-26.2644
GO:0006281	DNA repair	19_GO:0008152 metabolic process	-28.9869	6.20266	16.3937	59	-26.2403
GO:0051783	regulation of nuclear division	19_GO:0050789 regulation of biological process	-28.8721	12.127	19.7035	37	-26.1384
GO:0140013	meiotic nuclear division	19_GO:0022414 reproductive process	-28.0745	10.629	18.7123	39	-25.3657
GO:0033044	regulation of chromosome organization	19_GO:0050789 regulation of biological process	-27.4374	8.83737	17.5641	43	-24.7521
GO:0006974	DNA damage response	19_GO:0050896 response to stimulus	-27.0543	4.71812	14.7273	70	-24.3912
GO:0033047	regulation of mitotic sister chromatid segregation	19_GO:0050789 regulation of biological process	-26.8343	21.6151	22.4252	25	-24.1819
GO:0010965	regulation of mitotic sister chromatid separation	19_GO:0050789 regulation of biological process	-26.3767	20.8945	22.0124	25	-23.7348
GO:1901987	regulation of cell cycle phase transition	19_GO:0050789 regulation of biological process	-25.8933	6.03103	15.3702	54	-23.2717
GO:0006261	DNA-templated DNA replication	19_GO:0008152 metabolic process	-25.7409	12.7357	18.8466	32	-23.1386
GO:0010948	negative regulation of cell cycle process	19_GO:0048519 negative regulation of biological process	-25.7194	7.79669	16.4194	44	-23.1264
GO:0033045	regulation of sister chromatid segregation	19_GO:0050789 regulation of biological process	-25.6952	14.1925	19.4228	30	-23.1113
GO:1902850	microtubule cytoskeleton organization involved in mitosis	19_GO:0009987 cellular process	-25.2748	12.3439	18.506	32	-22.6999
GO:1901990	regulation of mitotic cell cycle phase transition	19_GO:0050789 regulation of biological process	-25.002	6.87144	15.638	47	-22.4359
GO:0000075	cell cycle checkpoint signaling	19_GO:0048519 negative regulation of biological process	-23.6282	10.0294	16.8607	34	-21.079
GO:0007093	mitotic cell cycle checkpoint signaling	19_GO:0048519 negative regulation of biological process	-23.6101	11.6012	17.5601	31	-21.0692
GO:0007051	spindle organization	19_GO:0009987 cellular process	-23.3039	10.2786	16.8575	33	-20.7711
GO:0045786	negative regulation of cell cycle	19_GO:0048519 negative regulation of biological process	-22.7059	6.25138	14.516	46	-20.1811
GO:0030071	regulation of mitotic metaphase/anaphase transition	19_GO:0050789 regulation of biological process	-22.5846	14.4869	18.2894	26	-20.0676
GO:1902099	regulation of metaphase/anaphase transition of cell cycle	19_GO:0050789 regulation of biological process	-22.1755	14.0196	17.9488	26	-19.6663
GO:0007052	mitotic spindle organization	19_GO:0009987 cellular process	-21.9119	13.7244	17.7304	26	-19.4176
GO:0006310	DNA recombination	19_GO:0008152 metabolic process	-21.7891	7.86202	15.1211	37	-19.3021
GO:1901988	negative regulation of cell cycle phase transition	19_GO:0048519 negative regulation of biological process	-21.6576	7.79595	15.0396	37	-19.1778
GO:0051310	metaphase chromosome alignment	19_GO:0051179 localization	-20.5538	15.176	17.6598	23	-18.0811
GO:1901991	negative regulation of mitotic cell cycle phase transition	19_GO:0048519 negative regulation of biological process	-20.4794	9.2533	15.3199	31	-18.0136
GO:0045930	negative regulation of mitotic cell cycle	19_GO:0048519 negative regulation of biological process	-20.3831	7.7319	14.5457	35	-17.9241
GO:0051985	negative regulation of chromosome segregation	19_GO:0048519 negative regulation of biological process	-19.8809	22.5661	19.474	18	-17.4287
GO:0051303	establishment of chromosome localization	19_GO:0051179 localization	-19.721	13.0818	16.5658	24	-17.2754
GO:0071174	mitotic spindle checkpoint signaling	19_GO:0048519 negative regulation of biological process	-19.529	24.3571	19.7267	17	-17.09
GO:0031577	spindle checkpoint signaling	19_GO:0048519 negative regulation of biological process	-19.2594	23.6805	19.4274	17	-16.8516
GO:0033046	negative regulation of sister chromatid segregation	19_GO:0048519 negative regulation of biological process	-19.2594	23.6805	19.4274	17	-16.8516
GO:0033048	negative regulation of mitotic sister chromatid segregation	19_GO:0048519 negative regulation of biological process	-19.2594	23.6805	19.4274	17	-16.8516
GO:0045841	negative regulation of mitotic metaphase/anaphase transition	19_GO:0048519 negative regulation of biological process	-19.2594	23.6805	19.4274	17	-16.8516
GO:2000816	negative regulation of mitotic sister chromatid separation	19_GO:0048519 negative regulation of biological process	-19.2594	23.6805	19.4274	17	-16.8516
GO:0000226	microtubule cytoskeleton organization	19_GO:0009987 cellular process	-19.1932	4.61641	12.3037	51	-16.7913
GO:0050000	chromosome localization	19_GO:0051179 localization	-19.0141	12.2809	15.9663	24	-16.6182
GO:1902100	negative regulation of metaphase/anaphase transition of cell cycle	19_GO:0048519 negative regulation of biological process	-18.7505	22.4341	18.8638	17	-16.3662
GO:1905819	negative regulation of chromosome separation	19_GO:0048519 negative regulation of biological process	-18.7505	22.4341	18.8638	17	-16.3662
GO:0045839	negative regulation of mitotic nuclear division	19_GO:0048519 negative regulation of biological process	-18.533	19.6227	18.0358	18	-16.1543
GO:0007094	mitotic spindle assembly checkpoint signaling	19_GO:0048519 negative regulation of biological process	-18.3941	24.3137	19.1182	16	-16.0266
GO:0071173	spindle assembly checkpoint signaling	19_GO:0048519 negative regulation of biological process	-18.3941	24.3137	19.1182	16	-16.0266
GO:0051784	negative regulation of nuclear division	19_GO:0048519 negative regulation of biological process	-18.1453	17.0141	17.1165	19	-15.7833
GO:0051984	positive regulation of chromosome segregation	19_GO:0048518 positive regulation of biological process	-17.5388	25.0735	18.8213	15	-15.1821
GO:0006302	double-strand break repair	19_GO:0008152 metabolic process	-17.3105	7.59802	13.3054	30	-14.9748
GO:0061982	meiosis I cell cycle process	19_GO:0022414 reproductive process	-17.1454	9.7184	14.1677	25	-14.8198
GO:2001251	negative regulation of chromosome organization	19_GO:0048519 negative regulation of biological process	-17.0227	12.6878	15.2183	21	-14.7021
GO:0007127	meiosis I	19_GO:0022414 reproductive process	-16.1335	9.40255	13.6011	24	-13.8177
GO:0045132	meiotic chromosome segregation	19_GO:0022414 reproductive process	-15.6224	10.9696	13.9651	21	-13.321
GO:0044770	cell cycle phase transition	19_GO:0009987 cellular process	-15.4959	7.90194	12.6956	26	-13.1992
GO:0000725	recombinational repair	19_GO:0008152 metabolic process	-15.1978	9.76312	13.323	22	-12.9104
GO:0051225	spindle assembly	19_GO:0009987 cellular process	-14.6562	10.6696	13.4023	20	-12.3779
GO:0000724	double-strand break repair via homologous recombination	19_GO:0008152 metabolic process	-14.4361	9.66133	12.9319	21	-12.1622
GO:1905820	positive regulation of chromosome separation	19_GO:0048518 positive regulation of biological process	-14.2381	21.7303	16.2075	13	-11.9686
GO:0051231	spindle elongation	19_GO:0009987 cellular process	-13.6138	41.0293	18.9421	9	-11.3486
GO:0006268	DNA unwinding involved in DNA replication	19_GO:0008152 metabolic process	-13.6037	27.5808	16.9641	11	-11.3428
GO:0033260	nuclear DNA replication	19_GO:0008152 metabolic process	-13.595	23.1447	16.1163	12	-11.3384
GO:0044772	mitotic cell cycle phase transition	19_GO:0009987 cellular process	-13.3805	7.58802	11.6274	23	-11.1282
GO:0044786	cell cycle DNA replication	19_GO:0008152 metabolic process	-13.3475	22.2875	15.788	12	-11.0994
GO:0051988	regulation of attachment of spindle microtubules to kinetochore	19_GO:0051179 localization	-13.2892	26.2674	16.5245	11	-11.0453
GO:0051302	regulation of cell division	19_GO:0050789 regulation of biological process	-13.1686	6.66847	11.1359	25	-10.9288
GO:0071459	protein localization to chromosome, centromeric region	19_GO:0051179 localization	-12.996	25.0735	16.1145	11	-10.7602
GO:0051383	kinetochore organization	19_GO:0009987 cellular process	-12.8136	29.4982	16.7671	10	-10.5897
GO:0034508	centromere complex assembly	19_GO:0009987 cellular process	-12.7213	23.9833	15.7309	11	-10.5014
GO:0090231	regulation of spindle checkpoint	19_GO:0048519 negative regulation of biological process	-12.4628	22.984	15.3709	11	-10.2469
GO:0007080	mitotic metaphase chromosome alignment	19_GO:0051179 localization	-12.3428	14.3277	13.3229	14	-10.1307
GO:1901976	regulation of cell cycle checkpoint	19_GO:0048519 negative regulation of biological process	-12.208	14.0411	13.1691	14	-10.0035
GO:1902969	mitotic DNA replication	19_GO:0008152 metabolic process	-12.0758	32.2373	16.6772	9	-9.87509
GO:0006270	DNA replication initiation	19_GO:0008152 metabolic process	-11.9877	21.216	14.7126	11	-9.79072
GO:0032508	DNA duplex unwinding	19_GO:0009987 cellular process	-11.8554	15.1607	13.2587	13	-9.66576
GO:0008608	attachment of spindle microtubules to kinetochore	19_GO:0051179 localization	-11.7682	20.4302	14.4105	11	-9.59148
GO:0000281	mitotic cytokinesis	19_GO:0009987 cellular process	-11.7667	10.5572	11.9059	16	-9.59148
GO:0030593	neutrophil chemotaxis	19_GO:0040011 locomotion	-11.7667	10.5572	11.9059	16	-9.59148
GO:1990266	neutrophil migration	19_GO:0002376 immune system process	-11.5692	9.36811	11.411	17	-9.39745
GO:0090266	regulation of mitotic cell cycle spindle assembly checkpoint	19_GO:0048519 negative regulation of biological process	-11.3306	22.7941	14.5887	10	-9.16579
GO:1903504	regulation of mitotic spindle checkpoint	19_GO:0048519 negative regulation of biological process	-11.3306	22.7941	14.5887	10	-9.16579
GO:0032465	regulation of cytokinesis	19_GO:0050789 regulation of biological process	-11.1755	8.88018	11.0383	17	-9.01411
GO:0071621	granulocyte chemotaxis	19_GO:0040011 locomotion	-11.1432	9.66688	11.2849	16	-8.98523
GO:0071103	DNA conformation change	19_GO:0009987 cellular process	-11.1272	11.8993	11.9583	14	-8.97265
GO:0000022	mitotic spindle elongation	19_GO:0009987 cellular process	-11.0274	43.8786	17.3025	7	-8.88614
GO:0051256	mitotic spindle midzone assembly	19_GO:0009987 cellular process	-11.0274	43.8786	17.3025	7	-8.88614
GO:0032392	DNA geometric change	19_GO:0009987 cellular process	-10.9235	13.0382	12.1563	13	-8.79507
GO:0090307	mitotic spindle assembly	19_GO:0009987 cellular process	-10.9235	13.0382	12.1563	13	-8.79507
GO:0097530	granulocyte migration	19_GO:0002376 immune system process	-10.7346	8.35782	10.6253	17	-8.6093
GO:0035825	homologous recombination	19_GO:0008152 metabolic process	-10.7098	11.1438	11.5016	14	-8.58766
GO:0007292	female gamete generation	19_GO:0022414 reproductive process	-10.434	6.12259	9.62205	21	-8.32113
GO:0010389	regulation of G2/M transition of mitotic cell cycle	19_GO:0050789 regulation of biological process	-10.3905	7.96727	10.3062	17	-8.28072
GO:0051052	regulation of DNA metabolic process	19_GO:0008152 metabolic process	-10.3172	3.48766	8.28929	37	-8.21041
GO:0007143	female meiotic nuclear division	19_GO:0022414 reproductive process	-10.2698	13.3725	11.8514	12	-8.16605
GO:0051781	positive regulation of cell division	19_GO:0048518 positive regulation of biological process	-10.2097	8.4458	10.3751	16	-8.10894
GO:0000910	cytokinesis	19_GO:0009987 cellular process	-10.1933	7.74998	10.1245	17	-8.09552
GO:0010639	negative regulation of organelle organization	19_GO:0048519 negative regulation of biological process	-10.1027	4.08806	8.52435	30	-8.00779
GO:0030595	leukocyte chemotaxis	19_GO:0040011 locomotion	-10.087	6.61661	9.64672	19	-7.99505
GO:0051656	establishment of organelle localization	19_GO:0051179 localization	-9.87747	3.78467	8.26216	32	-7.7913
GO:0051255	spindle midzone assembly	19_GO:0009987 cellular process	-9.86637	35.1028	15.3863	7	-7.78307
GO:0034502	protein localization to chromosome	19_GO:0051179 localization	-9.68594	8.54777	10.1206	15	-7.61149
GO:0032467	positive regulation of cytokinesis	19_GO:0048518 positive regulation of biological process	-9.68351	12.0353	11.1435	12	-7.61149
GO:0061640	cytoskeleton-dependent cytokinesis	19_GO:0009987 cellular process	-9.66348	7.78981	9.8532	16	-7.59423
GO:1901989	positive regulation of cell cycle phase transition	19_GO:0048518 positive regulation of biological process	-9.58053	7.10415	9.56516	17	-7.51678
GO:1902749	regulation of cell cycle G2/M phase transition	19_GO:0050789 regulation of biological process	-9.58053	7.10415	9.56516	17	-7.51678
GO:0006275	regulation of DNA replication	19_GO:0008152 metabolic process	-9.40874	6.93088	9.40976	17	-7.35578
GO:0065004	protein-DNA complex assembly	19_GO:0009987 cellular process	-9.28828	5.95495	8.97405	19	-7.23798
GO:0007062	sister chromatid cohesion	19_GO:0009987 cellular process	-9.24826	12.8283	11.0749	11	-7.20059
GO:0140694	non-membrane-bounded organelle assembly	19_GO:0009987 cellular process	-9.23871	4.12795	8.14385	27	-7.19367
GO:0097529	myeloid leukocyte migration	19_GO:0002376 immune system process	-9.14741	6.22513	9.00567	18	-7.10497
GO:1901992	positive regulation of mitotic cell cycle phase transition	19_GO:0048518 positive regulation of biological process	-9.0688	7.75468	9.51108	15	-7.03975
GO:0007131	reciprocal meiotic recombination	19_GO:0022414 reproductive process	-9.06772	10.7458	10.4166	12	-7.03975
GO:0140527	reciprocal homologous recombination	19_GO:0008152 metabolic process	-9.06772	10.7458	10.4166	12	-7.03975
GO:1901970	positive regulation of mitotic sister chromatid separation	19_GO:0048518 positive regulation of biological process	-9.06546	22.2875	12.8881	8	-7.03975
GO:0000727	double-strand break repair via break-induced replication	19_GO:0008152 metabolic process	-9.06186	29.2524	13.964	7	-7.03975
GO:0090232	positive regulation of spindle checkpoint	19_GO:0048519 negative regulation of biological process	-9.06186	29.2524	13.964	7	-7.03975
GO:0090267	positive regulation of mitotic cell cycle spindle assembly checkpoint	19_GO:0048519 negative regulation of biological process	-9.06186	29.2524	13.964	7	-7.03975
GO:0019221	cytokine-mediated signaling pathway	19_GO:0050896 response to stimulus	-8.95141	4.00582	7.94619	27	-6.93423
GO:0006954	inflammatory response	19_GO:0050896 response to stimulus	-8.88178	3.22636	7.50399	35	-6.86705
GO:0031570	DNA integrity checkpoint signaling	19_GO:0048519 negative regulation of biological process	-8.82157	6.8577	9.06286	16	-6.80927
GO:0044839	cell cycle G2/M phase transition	19_GO:0009987 cellular process	-8.79823	11.7365	10.5108	11	-6.78835
GO:0051382	kinetochore assembly	19_GO:0009987 cellular process	-8.73357	27.0022	13.3769	7	-6.7261
GO:0030261	chromosome condensation	19_GO:0009987 cellular process	-8.71538	13.5532	10.9013	10	-6.71031
GO:0007057	spindle assembly involved in female meiosis I	19_GO:0022414 reproductive process	-8.51134	50.1469	15.6774	5	-6.51337
GO:0090329	regulation of DNA-templated DNA replication	19_GO:0008152 metabolic process	-8.46956	12.8582	10.5729	10	-6.47857
GO:0034501	protein localization to kinetochore	19_GO:0051179 localization	-8.44005	25.0735	12.8525	7	-6.45366
GO:1903083	protein localization to condensed chromosome	19_GO:0051179 localization	-8.44005	25.0735	12.8525	7	-6.45366
GO:0050900	leukocyte migration	19_GO:0002376 immune system process	-8.35659	4.52144	7.89179	22	-6.37248
GO:1901978	positive regulation of cell cycle checkpoint	19_GO:0048519 negative regulation of biological process	-8.17456	23.4019	12.3802	7	-6.19497
GO:0044774	mitotic DNA integrity checkpoint signaling	19_GO:0048519 negative regulation of biological process	-7.94388	7.76083	8.85615	13	-5.97099
GO:0051640	organelle localization	19_GO:0051179 localization	-7.85589	3.00175	6.89817	34	-5.88959
GO:0044818	mitotic G2/M transition checkpoint	19_GO:0048519 negative regulation of biological process	-7.85095	9.67748	9.35746	11	-5.88684
GO:0070192	chromosome organization involved in meiotic cell cycle	19_GO:0022414 reproductive process	-7.75316	8.35782	8.92066	12	-5.79337
GO:0060326	cell chemotaxis	19_GO:0040011 locomotion	-7.74441	4.57963	7.59557	20	-5.78699
GO:0006279	premeiotic DNA replication	19_GO:0022414 reproductive process	-7.74039	41.7891	14.2535	5	-5.78699
GO:0031297	replication fork processing	19_GO:0008152 metabolic process	-7.43538	10.2341	9.23073	10	-5.48829
GO:0045931	positive regulation of mitotic cell cycle	19_GO:0048518 positive regulation of biological process	-7.20093	5.69851	7.7241	15	-5.25593
GO:0051785	positive regulation of nuclear division	19_GO:0048518 positive regulation of biological process	-7.15586	8.35782	8.53967	11	-5.21293
GO:0045005	DNA-templated DNA replication maintenance of fidelity	19_GO:0008152 metabolic process	-7.09101	9.46168	8.79794	10	-5.15015
GO:0010972	negative regulation of G2/M transition of mitotic cell cycle	19_GO:0048519 negative regulation of biological process	-7.08574	8.23308	8.45845	11	-5.14693
GO:0007076	mitotic chromosome condensation	19_GO:0009987 cellular process	-7.03377	23.1447	11.3924	6	-5.10106
GO:0051987	positive regulation of attachment of spindle microtubules to kinetochore	19_GO:0051179 localization	-7.03377	23.1447	11.3924	6	-5.10106
GO:0090306	meiotic spindle assembly	19_GO:0022414 reproductive process	-7.03377	23.1447	11.3924	6	-5.10106
GO:0000079	regulation of cyclin-dependent protein serine/threonine kinase activity	19_GO:0008152 metabolic process	-6.88273	7.88023	8.22457	11	-4.95404
GO:1902750	negative regulation of cell cycle G2/M phase transition	19_GO:0048519 negative regulation of biological process	-6.88273	7.88023	8.22457	11	-4.95404
GO:0000212	meiotic spindle organization	19_GO:0022414 reproductive process	-6.80377	15.9558	10.0113	7	-4.87906
GO:0007144	female meiosis I	19_GO:0022414 reproductive process	-6.7981	21.4915	10.9402	6	-4.87537
GO:1903490	positive regulation of mitotic cytokinesis	19_GO:0048518 positive regulation of biological process	-6.78472	31.3418	12.2436	5	-4.86397
GO:0006935	chemotaxis	19_GO:0040011 locomotion	-6.74784	3.54886	6.60526	23	-4.82905
GO:0042330	taxis	19_GO:0040011 locomotion	-6.70027	3.52715	6.56944	23	-4.78537
GO:1904029	regulation of cyclin-dependent protein kinase activity	19_GO:0008152 metabolic process	-6.62784	7.45427	7.93351	11	-4.71487
GO:0045840	positive regulation of mitotic nuclear division	19_GO:0048518 positive regulation of biological process	-6.58082	9.81135	8.53367	9	-4.66978
GO:0007056	spindle assembly involved in female meiosis	19_GO:0022414 reproductive process	-6.43972	27.8594	11.4961	5	-4.54006
GO:0031055	chromatin remodeling at centromere	19_GO:0009987 cellular process	-6.43972	27.8594	11.4961	5	-4.54006
GO:0034080	CENP-A containing chromatin assembly	19_GO:0009987 cellular process	-6.43972	27.8594	11.4961	5	-4.54006
GO:0070098	chemokine-mediated signaling pathway	19_GO:0050896 response to stimulus	-6.41899	8.08821	7.97281	10	-4.52119
GO:0000076	DNA replication checkpoint signaling	19_GO:0048519 negative regulation of biological process	-6.38685	18.8051	10.1627	6	-4.49092
GO:0002687	positive regulation of leukocyte migration	19_GO:0040011 locomotion	-6.28853	4.55881	6.76264	16	-4.39445
GO:0044773	mitotic DNA damage checkpoint signaling	19_GO:0048519 negative regulation of biological process	-6.27527	6.8952	7.53542	11	-4.38304
GO:0051054	positive regulation of DNA metabolic process	19_GO:0048518 positive regulation of biological process	-6.24306	3.43686	6.27544	22	-4.35266
GO:0007064	mitotic sister chromatid cohesion	19_GO:0009987 cellular process	-6.20515	17.6989	9.82491	6	-4.31658
GO:0000018	regulation of DNA recombination	19_GO:0008152 metabolic process	-6.1889	5.1245	6.9085	14	-4.30215
GO:1902412	regulation of mitotic cytokinesis	19_GO:0050789 regulation of biological process	-6.14587	25.0735	10.8613	5	-4.26274
GO:0040011	locomotion	19_GO:0040011 locomotion	-6.13783	3.27665	6.14399	23	-4.2565
GO:1905821	positive regulation of chromosome condensation	19_GO:0048518 positive regulation of biological process	-6.11499	40.1175	12.4781	4	-4.23724
GO:0042770	signal transduction in response to DNA damage	19_GO:0050896 response to stimulus	-6.03653	4.97913	6.76224	14	-4.16232
GO:0007095	mitotic G2 DNA damage checkpoint signaling	19_GO:0048519 negative regulation of biological process	-5.9876	10.0294	8.15343	8	-4.1169
GO:0022412	cellular process involved in reproduction in multicellular organism	19_GO:0022414 reproductive process	-5.94036	2.67688	5.74721	30	-4.07315
GO:0051053	negative regulation of DNA metabolic process	19_GO:0048519 negative regulation of biological process	-5.92581	4.87539	6.65612	14	-4.06033
GO:0060623	regulation of chromosome condensation	19_GO:0050789 regulation of biological process	-5.88981	22.7941	10.3131	5	-4.03459
GO:2001252	positive regulation of chromosome organization	19_GO:0048518 positive regulation of biological process	-5.81826	5.62395	6.83987	12	-3.9682
GO:0000086	G2/M transition of mitotic cell cycle	19_GO:0009987 cellular process	-5.8167	9.55179	7.91325	8	-3.9682
GO:1990868	response to chemokine	19_GO:0050896 response to stimulus	-5.7982	6.96485	7.23182	10	-3.95301
GO:1990869	cellular response to chemokine	19_GO:0050896 response to stimulus	-5.7982	6.96485	7.23182	10	-3.95301
GO:0051129	negative regulation of cellular component organization	19_GO:0048519 negative regulation of biological process	-5.72429	2.35986	5.46462	36	-3.88239
GO:0000077	DNA damage checkpoint signaling	19_GO:0048519 negative regulation of biological process	-5.68963	5.47057	6.70553	12	-3.84936
GO:0051315	attachment of mitotic spindle microtubules to kinetochore	19_GO:0051179 localization	-5.6629	20.8945	9.83308	5	-3.82589
GO:0002690	positive regulation of leukocyte chemotaxis	19_GO:0040011 locomotion	-5.64772	5.42129	6.66184	12	-3.81261
GO:0010212	response to ionizing radiation	19_GO:0050896 response to stimulus	-5.64504	4.97641	6.51204	13	-3.81261
GO:0036297	interstrand cross-link repair	19_GO:0008152 metabolic process	-5.58334	10.9696	8.05053	7	-3.75435
GO:0010638	positive regulation of organelle organization	19_GO:0048518 positive regulation of biological process	-5.51024	2.65428	5.49636	28	-3.68442
GO:0006271	DNA strand elongation involved in DNA replication	19_GO:0008152 metabolic process	-5.45922	19.2873	9.40797	5	-3.63498
GO:0000082	G1/S transition of mitotic cell cycle	19_GO:0009987 cellular process	-5.37255	6.26836	6.73418	10	-3.55301
GO:0044843	cell cycle G1/S phase transition	19_GO:0009987 cellular process	-5.32302	6.19098	6.67676	10	-3.50503
GO:0045740	positive regulation of DNA replication	19_GO:0048518 positive regulation of biological process	-5.28751	8.18725	7.18465	8	-3.47261
GO:0070601	centromeric sister chromatid cohesion	19_GO:0009987 cellular process	-5.28372	28.6554	10.4386	4	-3.47189
GO:0090235	regulation of metaphase plate congression	19_GO:0051179 localization	-5.2745	17.9096	9.02782	5	-3.46545
GO:0032103	positive regulation of response to external stimulus	19_GO:0048518 positive regulation of biological process	-5.17113	2.45018	5.20163	30	-3.36688
GO:0045910	negative regulation of DNA recombination	19_GO:0048519 negative regulation of biological process	-5.15281	7.86618	7.00271	8	-3.35006
GO:0007019	microtubule depolymerization	19_GO:0009987 cellular process	-5.10829	12.0353	7.87501	6	-3.30853
GO:0045143	homologous chromosome segregation	19_GO:0022414 reproductive process	-4.99317	6.44746	6.51185	9	-3.1972
GO:0044784	metaphase/anaphase transition of cell cycle	19_GO:0050789 regulation of biological process	-4.9896	25.0735	9.7142	4	-3.1972
GO:1902425	positive regulation of attachment of mitotic spindle microtubules to kinetochore	19_GO:0051179 localization	-4.9896	25.0735	9.7142	4	-3.1972
GO:0071479	cellular response to ionizing radiation	19_GO:0050896 response to stimulus	-4.94193	6.35665	6.44902	9	-3.15099
GO:0010569	regulation of double-strand break repair via homologous recombination	19_GO:0008152 metabolic process	-4.84204	6.1825	6.32692	9	-3.05256
GO:0000712	resolution of meiotic recombination intermediates	19_GO:0022414 reproductive process	-4.80589	14.7491	8.08937	5	-3.01931
GO:0090026	positive regulation of monocyte chemotaxis	19_GO:0040011 locomotion	-4.80247	10.7458	7.36079	6	-3.01733
GO:0050766	positive regulation of phagocytosis	19_GO:0051179 localization	-4.78164	5.39214	6.05502	10	-2.99794
GO:1902423	regulation of attachment of mitotic spindle microtubules to kinetochore	19_GO:0051179 localization	-4.74123	22.2875	9.1113	4	-2.95963
GO:0002688	regulation of leukocyte chemotaxis	19_GO:0040011 locomotion	-4.70067	4.39243	5.68229	12	-2.92124
GO:0071347	cellular response to interleukin-1	19_GO:0050896 response to stimulus	-4.69833	5.93845	6.15206	9	-2.92032
GO:0022616	DNA strand elongation	19_GO:0008152 metabolic process	-4.67172	13.9297	7.828	5	-2.89653
GO:0009314	response to radiation	19_GO:0050896 response to stimulus	-4.66661	2.66986	5.00198	23	-2.89283
GO:0010971	positive regulation of G2/M transition of mitotic cell cycle	19_GO:0048518 positive regulation of biological process	-4.61954	10.0294	7.05941	6	-2.85133
GO:0090224	regulation of spindle organization	19_GO:0050789 regulation of biological process	-4.61654	7.97792	6.60915	7	-2.84971
GO:0050921	positive regulation of chemotaxis	19_GO:0040011 locomotion	-4.5509	3.95097	5.4281	13	-2.78544
GO:0033314	mitotic DNA replication checkpoint signaling	19_GO:0048519 negative regulation of biological process	-4.52627	20.0588	8.59882	4	-2.76355
GO:0051653	spindle localization	19_GO:0051179 localization	-4.51077	6.47057	6.15329	8	-2.75091
GO:0032875	regulation of DNA endoreduplication	19_GO:0008152 metabolic process	-4.5082	37.6102	10.4451	3	-2.75091
GO:0044771	meiotic cell cycle phase transition	19_GO:0022414 reproductive process	-4.5082	37.6102	10.4451	3	-2.75091
GO:2000660	negative regulation of interleukin-1-mediated signaling pathway	19_GO:0048519 negative regulation of biological process	-4.5082	37.6102	10.4451	3	-2.75091
GO:1902751	positive regulation of cell cycle G2/M phase transition	19_GO:0048518 positive regulation of biological process	-4.37076	9.11762	6.65681	6	-2.61481
GO:0002685	regulation of leukocyte migration	19_GO:0040011 locomotion	-4.36031	3.22229	5.03167	16	-2.60611
GO:0031109	microtubule polymerization or depolymerization	19_GO:0009987 cellular process	-4.35938	6.17193	5.95688	8	-2.60611
GO:0007098	centrosome cycle	19_GO:0009987 cellular process	-4.22572	5.18761	5.58293	9	-2.47776
GO:2000779	regulation of double-strand break repair	19_GO:0008152 metabolic process	-4.18842	4.21081	5.25824	11	-2.44178
GO:0090025	regulation of monocyte chemotaxis	19_GO:0040011 locomotion	-4.14752	8.35782	6.30248	6	-2.4022
GO:0001660	fever generation	19_GO:0042592 homeostatic process	-4.11676	30.0882	9.27885	3	-2.38563
GO:0051754	meiotic sister chromatid cohesion, centromeric	19_GO:0009987 cellular process	-4.11676	30.0882	9.27885	3	-2.38563
GO:0070949	regulation of neutrophil mediated killing of symbiont cell	19_GO:0044419 biological process involved in interspecies interaction between organisms	-4.11676	30.0882	9.27885	3	-2.38563
GO:0072757	cellular response to camptothecin	19_GO:0050896 response to stimulus	-4.11676	30.0882	9.27885	3	-2.38563
GO:1901563	response to camptothecin	19_GO:0050896 response to stimulus	-4.11676	30.0882	9.27885	3	-2.38563
GO:1902292	cell cycle DNA replication initiation	19_GO:0008152 metabolic process	-4.11676	30.0882	9.27885	3	-2.38563
GO:1902315	nuclear cell cycle DNA replication initiation	19_GO:0008152 metabolic process	-4.11676	30.0882	9.27885	3	-2.38563
GO:1902975	mitotic DNA replication initiation	19_GO:0008152 metabolic process	-4.11676	30.0882	9.27885	3	-2.38563
GO:0001934	positive regulation of protein phosphorylation	19_GO:0048518 positive regulation of biological process	-4.09957	2.11504	4.38886	31	-2.36972
GO:0070555	response to interleukin-1	19_GO:0050896 response to stimulus	-4.07198	4.95959	5.39943	9	-2.34339
GO:0070507	regulation of microtubule cytoskeleton organization	19_GO:0050789 regulation of biological process	-4.06451	3.78467	5.0275	12	-2.33718
GO:2000105	positive regulation of DNA-templated DNA replication	19_GO:0048518 positive regulation of biological process	-4.01485	15.4298	7.42348	4	-2.28878
GO:0032506	cytokinetic process	19_GO:0009987 cellular process	-4.01066	7.91793	6.08836	6	-2.28584
GO:0071168	protein localization to chromatin	19_GO:0051179 localization	-3.94541	7.71491	5.98707	6	-2.22185
GO:0045670	regulation of osteoclast differentiation	19_GO:0002376 immune system process	-3.92651	4.75076	5.22637	9	-2.20419
GO:0060236	regulation of mitotic spindle organization	19_GO:0050789 regulation of biological process	-3.88213	7.52204	5.88933	6	-2.16105
GO:0045842	positive regulation of mitotic metaphase/anaphase transition	19_GO:0048518 positive regulation of biological process	-3.8756	14.3277	7.11548	4	-2.15704
GO:0007129	homologous chromosome pairing at meiosis	19_GO:0022414 reproductive process	-3.87441	6.15839	5.56262	7	-2.15704
GO:0051293	establishment of spindle localization	19_GO:0051179 localization	-3.87441	6.15839	5.56262	7	-2.15704
GO:0006335	DNA replication-dependent chromatin assembly	19_GO:0009987 cellular process	-3.82221	25.0735	8.41235	3	-2.11547
GO:0010032	meiotic chromosome condensation	19_GO:0022414 reproductive process	-3.82221	25.0735	8.41235	3	-2.11547
GO:0071139	resolution of recombination intermediates	19_GO:0008152 metabolic process	-3.82221	25.0735	8.41235	3	-2.11547
GO:0072672	neutrophil extravasation	19_GO:0002376 immune system process	-3.82221	25.0735	8.41235	3	-2.11547
GO:0040001	establishment of mitotic spindle localization	19_GO:0051179 localization	-3.82071	7.33857	5.7949	6	-2.11547
GO:0072698	protein localization to microtubule cytoskeleton	19_GO:0051179 localization	-3.82071	7.33857	5.7949	6	-2.11547
GO:0002523	leukocyte migration involved in inflammatory response	19_GO:0002376 immune system process	-3.76179	9.28647	6.14568	5	-2.05894
GO:0051782	negative regulation of cell division	19_GO:0048519 negative regulation of biological process	-3.74778	13.3725	6.83753	4	-2.04729
GO:1902101	positive regulation of metaphase/anaphase transition of cell cycle	19_GO:0048518 positive regulation of biological process	-3.74778	13.3725	6.83753	4	-2.04729
GO:0031349	positive regulation of defense response	19_GO:0048518 positive regulation of biological process	-3.74237	2.37254	4.26892	22	-2.04307
GO:0051294	establishment of spindle orientation	19_GO:0051179 localization	-3.70309	6.99724	5.61525	6	-2.00496
GO:0002694	regulation of leukocyte activation	19_GO:0002376 immune system process	-3.70013	2.09882	4.11963	28	-2.00318
GO:0031023	microtubule organizing center organization	19_GO:0009987 cellular process	-3.68974	4.42473	4.94558	9	-1.99396
GO:0007140	male meiotic nuclear division	19_GO:0022414 reproductive process	-3.68656	5.75456	5.3045	7	-1.99313
GO:0051445	regulation of meiotic cell cycle	19_GO:0022414 reproductive process	-3.68656	5.75456	5.3045	7	-1.99313
GO:0006301	postreplication repair	19_GO:0008152 metabolic process	-3.68348	8.95481	6.00811	5	-1.99121
GO:0071478	cellular response to radiation	19_GO:0050896 response to stimulus	-3.67128	3.43865	4.62075	12	-1.98016
GO:0071677	positive regulation of mononuclear cell migration	19_GO:0040011 locomotion	-3.63834	4.89238	5.03741	8	-1.94838
GO:0033084	regulation of immature T cell proliferation in thymus	19_GO:0002376 immune system process	-3.62971	12.5367	6.58489	4	-1.94135
GO:0050764	regulation of phagocytosis	19_GO:0051179 localization	-3.629	3.94858	4.75404	10	-1.94135
GO:0050863	regulation of T cell activation	19_GO:0002376 immune system process	-3.61091	2.44024	4.20587	20	-1.9244
GO:0031100	animal organ regeneration	19_GO:0032502 developmental process	-3.60841	8.64602	5.87725	5	-1.92305
GO:0044380	protein localization to cytoskeleton	19_GO:0051179 localization	-3.59184	6.68626	5.44674	6	-1.91157
GO:0007091	metaphase/anaphase transition of mitotic cell cycle	19_GO:0050789 regulation of biological process	-3.58565	21.4915	7.73458	3	-1.91157
GO:0033091	positive regulation of immature T cell proliferation	19_GO:0002376 immune system process	-3.58565	21.4915	7.73458	3	-1.91157
GO:0033092	positive regulation of immature T cell proliferation in thymus	19_GO:0002376 immune system process	-3.58565	21.4915	7.73458	3	-1.91157
GO:0051299	centrosome separation	19_GO:0009987 cellular process	-3.58565	21.4915	7.73458	3	-1.91157
GO:0051307	meiotic chromosome separation	19_GO:0022414 reproductive process	-3.58565	21.4915	7.73458	3	-1.91157
GO:0062033	positive regulation of mitotic sister chromatid segregation	19_GO:0048518 positive regulation of biological process	-3.58565	21.4915	7.73458	3	-1.91157
GO:0070948	regulation of neutrophil mediated cytotoxicity	19_GO:0002376 immune system process	-3.58565	21.4915	7.73458	3	-1.91157
GO:2000659	regulation of interleukin-1-mediated signaling pathway	19_GO:0050896 response to stimulus	-3.58565	21.4915	7.73458	3	-1.91157
GO:0051261	protein depolymerization	19_GO:0009987 cellular process	-3.53843	6.5409	5.36628	6	-1.86546
GO:0042327	positive regulation of phosphorylation	19_GO:0048518 positive regulation of biological process	-3.52668	1.96282	3.93942	31	-1.85593
GO:0032886	regulation of microtubule-based process	19_GO:0050789 regulation of biological process	-3.52029	2.8385	4.29601	15	-1.85371
GO:0007063	regulation of sister chromatid cohesion	19_GO:0050789 regulation of biological process	-3.52007	11.7993	6.35382	4	-1.85371
GO:0033083	regulation of immature T cell proliferation	19_GO:0002376 immune system process	-3.52007	11.7993	6.35382	4	-1.85371
GO:0071622	regulation of granulocyte chemotaxis	19_GO:0040011 locomotion	-3.51323	5.40044	5.0683	7	-1.84797
GO:0006282	regulation of DNA repair	19_GO:0008152 metabolic process	-3.45331	3.07505	4.33136	13	-1.79022
GO:0090594	inflammatory response to wounding	19_GO:0050896 response to stimulus	-3.41778	11.1438	6.14132	4	-1.75794
GO:0071824	protein-DNA complex organization	19_GO:0009987 cellular process	-3.39888	1.98128	3.85966	29	-1.74119
GO:0000912	assembly of actomyosin apparatus involved in cytokinesis	19_GO:0009987 cellular process	-3.38801	18.8051	7.18477	3	-1.73775
GO:0000915	actomyosin contractile ring assembly	19_GO:0009987 cellular process	-3.38801	18.8051	7.18477	3	-1.73775
GO:0016321	female meiosis chromosome segregation	19_GO:0022414 reproductive process	-3.38801	18.8051	7.18477	3	-1.73775
GO:0044837	actomyosin contractile ring organization	19_GO:0009987 cellular process	-3.38801	18.8051	7.18477	3	-1.73775
GO:0046602	regulation of mitotic centrosome separation	19_GO:0050789 regulation of biological process	-3.38801	18.8051	7.18477	3	-1.73775
GO:1990414	replication-born double-strand break repair via sister chromatid exchange	19_GO:0008152 metabolic process	-3.38801	18.8051	7.18477	3	-1.73775
GO:0002437	inflammatory response to antigenic stimulus	19_GO:0002376 immune system process	-3.38623	6.14044	5.13858	6	-1.73703
GO:0043068	positive regulation of programmed cell death	19_GO:0048518 positive regulation of biological process	-3.38183	2.03604	3.87224	27	-1.73368
GO:0071897	DNA biosynthetic process	19_GO:0008152 metabolic process	-3.35258	5.08737	4.85086	7	-1.70548
GO:2000780	negative regulation of double-strand break repair	19_GO:0048519 negative regulation of biological process	-3.33613	7.59802	5.41067	5	-1.69008
GO:0035821	modulation of process of another organism	19_GO:0044419 biological process involved in interspecies interaction between organisms	-3.32198	10.5572	5.94492	4	-1.67696
GO:0045859	regulation of protein kinase activity	19_GO:0008152 metabolic process	-3.29187	2.07562	3.82566	25	-1.64894
GO:0045738	negative regulation of DNA repair	19_GO:0048519 negative regulation of biological process	-3.27415	7.37455	5.30615	5	-1.63328
GO:0048245	eosinophil chemotaxis	19_GO:0040011 locomotion	-3.23192	10.0294	5.76262	4	-1.59413
GO:0051347	positive regulation of transferase activity	19_GO:0065007 biological regulation	-3.22962	2.176	3.82313	22	-1.59286
GO:0031536	positive regulation of exit from mitosis	19_GO:0048518 positive regulation of biological process	-3.21838	16.7156	6.72647	3	-1.58468
GO:1900262	regulation of DNA-directed DNA polymerase activity	19_GO:0008152 metabolic process	-3.21838	16.7156	6.72647	3	-1.58468
GO:1900264	positive regulation of DNA-directed DNA polymerase activity	19_GO:0048518 positive regulation of biological process	-3.21838	16.7156	6.72647	3	-1.58468
GO:0006953	acute-phase response	19_GO:0050896 response to stimulus	-3.2143	7.16385	5.20579	5	-1.58262
GO:0010574	regulation of vascular endothelial growth factor production	19_GO:0032501 multicellular organismal process	-3.2143	7.16385	5.20579	5	-1.58262
GO:2000241	regulation of reproductive process	19_GO:0022414 reproductive process	-3.20838	2.89738	4.08139	13	-1.57771
GO:0050865	regulation of cell activation	19_GO:0032501 multicellular organismal process	-3.19365	1.95016	3.70016	28	-1.56399
GO:0000731	DNA synthesis involved in DNA repair	19_GO:0008152 metabolic process	-3.15645	6.96485	5.10931	5	-1.52879
GO:0072677	eosinophil migration	19_GO:0002376 immune system process	-3.14699	9.55179	5.59273	4	-1.52332
GO:0032496	response to lipopolysaccharide	19_GO:0044419 biological process involved in interspecies interaction between organisms	-3.14354	2.36294	3.83448	18	-1.52086
GO:0000132	establishment of mitotic spindle orientation	19_GO:0051179 localization	-3.10049	6.77661	5.01644	5	-1.47978
GO:0002724	regulation of T cell cytokine production	19_GO:0002376 immune system process	-3.10049	6.77661	5.01644	5	-1.47978
GO:0045807	positive regulation of endocytosis	19_GO:0051179 localization	-3.07154	2.94982	3.99167	12	-1.458
GO:0002246	wound healing involved in inflammatory response	19_GO:0050896 response to stimulus	-3.06994	15.0441	6.33632	3	-1.458
GO:0002725	negative regulation of T cell cytokine production	19_GO:0002376 immune system process	-3.06994	15.0441	6.33632	3	-1.458
GO:0031649	heat generation	19_GO:0042592 homeostatic process	-3.06994	15.0441	6.33632	3	-1.458
GO:0045876	positive regulation of sister chromatid cohesion	19_GO:0048518 positive regulation of biological process	-3.06994	15.0441	6.33632	3	-1.458
GO:0051447	negative regulation of meiotic cell cycle	19_GO:0022414 reproductive process	-3.06668	9.11762	5.43385	4	-1.45763
GO:2000042	negative regulation of double-strand break repair via homologous recombination	19_GO:0048519 negative regulation of biological process	-3.06668	9.11762	5.43385	4	-1.45763
GO:0048146	positive regulation of fibroblast proliferation	19_GO:0048518 positive regulation of biological process	-2.9972	4.4434	4.37376	7	-1.39006
GO:0040020	regulation of meiotic nuclear division	19_GO:0022414 reproductive process	-2.9938	6.42909	4.84063	5	-1.38761
GO:1904666	regulation of ubiquitin protein ligase activity	19_GO:0065007 biological regulation	-2.99055	8.7212	5.28478	4	-1.38531
GO:0006284	base-excision repair	19_GO:0008152 metabolic process	-2.94288	6.26836	4.75728	5	-1.3386
GO:0043065	positive regulation of apoptotic process	19_GO:0048518 positive regulation of biological process	-2.93581	1.95886	3.51364	25	-1.33247
GO:0071675	regulation of mononuclear cell migration	19_GO:0040011 locomotion	-2.91857	3.47171	4.03226	9	-1.31675
GO:0050920	regulation of chemotaxis	19_GO:0040011 locomotion	-2.90145	2.68276	3.76334	13	-1.30095
GO:0002237	response to molecule of bacterial origin	19_GO:0044419 biological process involved in interspecies interaction between organisms	-2.89251	2.24538	3.59603	18	-1.29294
GO:0048247	lymphocyte chemotaxis	19_GO:0040011 locomotion	-2.8455	5.96987	4.59878	5	-1.2478
GO:1903037	regulation of leukocyte cell-cell adhesion	19_GO:0050789 regulation of biological process	-2.83296	2.2178	3.5386	18	-1.23619
GO:0045835	negative regulation of meiotic nuclear division	19_GO:0022414 reproductive process	-2.8196	12.5367	5.70214	3	-1.22562
GO:0085020	protein K6-linked ubiquitination	19_GO:0008152 metabolic process	-2.8196	12.5367	5.70214	3	-1.22562
GO:1902806	regulation of cell cycle G1/S phase transition	19_GO:0050789 regulation of biological process	-2.76947	2.873	3.71886	11	-1.17857
GO:0002703	regulation of leukocyte mediated immunity	19_GO:0002376 immune system process	-2.76886	2.39555	3.55385	15	-1.17857
GO:0045123	cellular extravasation	19_GO:0002376 immune system process	-2.75355	5.69851	4.45021	5	-1.16601
GO:0045671	negative regulation of osteoclast differentiation	19_GO:0002376 immune system process	-2.75355	5.69851	4.45021	5	-1.16601
GO:0007159	leukocyte cell-cell adhesion	19_GO:0009987 cellular process	-2.73091	4.62895	4.17972	6	-1.14428
GO:0051249	regulation of lymphocyte activation	19_GO:0002376 immune system process	-2.72639	1.98781	3.3638	22	-1.14067
GO:2000045	regulation of G1/S transition of mitotic cell cycle	19_GO:0050789 regulation of biological process	-2.72496	3.0209	3.72864	10	-1.14015
GO:0010575	positive regulation of vascular endothelial growth factor production	19_GO:0048518 positive regulation of biological process	-2.72076	7.42917	4.76821	4	-1.13685
GO:0051177	meiotic sister chromatid cohesion	19_GO:0009987 cellular process	-2.7121	11.5724	5.439	3	-1.13179
GO:0097421	liver regeneration	19_GO:0032502 developmental process	-2.7121	11.5724	5.439	3	-1.13179
GO:1990918	double-strand break repair involved in meiotic recombination	19_GO:0022414 reproductive process	-2.7121	11.5724	5.439	3	-1.13179
GO:0050729	positive regulation of inflammatory response	19_GO:0048518 positive regulation of biological process	-2.70573	3.00281	3.70646	10	-1.12632
GO:0042129	regulation of T cell proliferation	19_GO:0002376 immune system process	-2.67678	2.65094	3.5672	12	-1.09916
GO:0048477	oogenesis	19_GO:0022414 reproductive process	-2.66502	3.48848	3.81688	8	-1.08918
GO:0071222	cellular response to lipopolysaccharide	19_GO:0044419 biological process involved in interspecies interaction between organisms	-2.64837	2.41257	3.46102	14	-1.0743
GO:0030335	positive regulation of cell migration	19_GO:0040011 locomotion	-2.62254	1.91591	3.25207	23	-1.04936
GO:0001889	liver development	19_GO:0032502 developmental process	-2.61811	3.42885	3.75785	8	-1.04581
GO:0000279	M phase	19_GO:0044848 biological phase	-2.61379	10.7458	5.20314	3	-1.045
GO:0016446	somatic hypermutation of immunoglobulin genes	19_GO:0002376 immune system process	-2.61379	10.7458	5.20314	3	-1.045
GO:0033004	negative regulation of mast cell activation	19_GO:0002376 immune system process	-2.61379	10.7458	5.20314	3	-1.045
GO:0098762	meiotic cell cycle phase	19_GO:0044848 biological phase	-2.61379	10.7458	5.20314	3	-1.045
GO:0071216	cellular response to biotic stimulus	19_GO:0050896 response to stimulus	-2.58701	2.2933	3.36722	15	-1.01996
GO:0002696	positive regulation of leukocyte activation	19_GO:0002376 immune system process	-2.55287	2.08945	3.26341	18	-0.986695
GO:0061008	hepaticobiliary system development	19_GO:0032502 developmental process	-2.54974	3.34313	3.67167	8	-0.984426
GO:1902624	positive regulation of neutrophil migration	19_GO:0040011 locomotion	-2.54432	5.11703	4.11554	5	-0.97988
GO:0002526	acute inflammatory response	19_GO:0050896 response to stimulus	-2.5352	4.23777	3.89804	6	-0.97248
GO:0000723	telomere maintenance	19_GO:0008152 metabolic process	-2.53372	3.69504	3.7553	7	-0.971861
GO:0071356	cellular response to tumor necrosis factor	19_GO:0050896 response to stimulus	-2.53185	3.04947	3.56894	9	-0.970855
GO:0002566	somatic diversification of immune receptors via somatic mutation	19_GO:0002376 immune system process	-2.52331	10.0294	4.98999	3	-0.967433
GO:0051304	chromosome separation	19_GO:0009987 cellular process	-2.52331	10.0294	4.98999	3	-0.967433
GO:0051709	regulation of killing of cells of another organism	19_GO:0044419 biological process involved in interspecies interaction between organisms	-2.52331	10.0294	4.98999	3	-0.967433
GO:0070486	leukocyte aggregation	19_GO:0009987 cellular process	-2.52331	10.0294	4.98999	3	-0.967433
GO:0071219	cellular response to molecule of bacterial origin	19_GO:0044419 biological process involved in interspecies interaction between organisms	-2.5156	2.33241	3.32105	14	-0.960572
GO:0043549	regulation of kinase activity	19_GO:0008152 metabolic process	-2.50733	1.81955	3.11973	25	-0.953149
GO:0001556	oocyte maturation	19_GO:0022414 reproductive process	-2.49443	6.47057	4.34784	4	-0.941935
GO:1903039	positive regulation of leukocyte cell-cell adhesion	19_GO:0048518 positive regulation of biological process	-2.4899	2.31702	3.29372	14	-0.938238
GO:0045429	positive regulation of nitric oxide biosynthetic process	19_GO:0048518 positive regulation of biological process	-2.46783	4.91636	3.99424	5	-0.917852
GO:0046007	negative regulation of activated T cell proliferation	19_GO:0002376 immune system process	-2.43956	9.40255	4.79597	3	-0.891245
GO:0002761	regulation of myeloid leukocyte differentiation	19_GO:0002376 immune system process	-2.41725	2.93066	3.43	9	-0.869774
GO:0050727	regulation of inflammatory response	19_GO:0050896 response to stimulus	-2.40899	2.0742	3.13695	17	-0.862347
GO:0050870	positive regulation of T cell activation	19_GO:0002376 immune system process	-2.40639	2.35347	3.23437	13	-0.860578
GO:1904407	positive regulation of nitric oxide metabolic process	19_GO:0048518 positive regulation of biological process	-2.39496	4.73084	3.8791	5	-0.850572
GO:0002548	monocyte chemotaxis	19_GO:0040011 locomotion	-2.39391	6.07841	4.16453	4	-0.850572
GO:0051642	centrosome localization	19_GO:0051179 localization	-2.39391	6.07841	4.16453	4	-0.850572
GO:2000147	positive regulation of cell motility	19_GO:0040011 locomotion	-2.38076	1.83076	3.01961	23	-0.838244
GO:2000278	regulation of DNA biosynthetic process	19_GO:0008152 metabolic process	-2.3783	3.13418	3.45458	8	-0.836606
GO:0032200	telomere organization	19_GO:0009987 cellular process	-2.36197	3.44146	3.52565	7	-0.826475
GO:0071674	mononuclear cell migration	19_GO:0002376 immune system process	-2.36197	3.44146	3.52565	7	-0.826475
GO:0001833	inner cell mass cell proliferation	19_GO:0040007 growth	-2.36165	8.84946	4.61828	3	-0.826475
GO:0007096	regulation of exit from mitosis	19_GO:0050789 regulation of biological process	-2.36165	8.84946	4.61828	3	-0.826475
GO:0009263	deoxyribonucleotide biosynthetic process	19_GO:0008152 metabolic process	-2.36165	8.84946	4.61828	3	-0.826475
GO:0009265	2'-deoxyribonucleotide biosynthetic process	19_GO:0008152 metabolic process	-2.36165	8.84946	4.61828	3	-0.826475
GO:0046385	deoxyribose phosphate biosynthetic process	19_GO:0008152 metabolic process	-2.36165	8.84946	4.61828	3	-0.826475
GO:0045124	regulation of bone resorption	19_GO:0042592 homeostatic process	-2.35978	4.64323	3.82367	5	-0.82593
GO:2000573	positive regulation of DNA biosynthetic process	19_GO:0048518 positive regulation of biological process	-2.35949	3.90755	3.64591	6	-0.82593
GO:0061842	microtubule organizing center localization	19_GO:0051179 localization	-2.34634	5.89964	4.07844	4	-0.813582
GO:0009411	response to UV	19_GO:0050896 response to stimulus	-2.34433	2.85647	3.34107	9	-0.812375
GO:1903531	negative regulation of secretion by cell	19_GO:0051179 localization	-2.33665	2.66739	3.27563	10	-0.805499
GO:0050867	positive regulation of cell activation	19_GO:0048518 positive regulation of biological process	-2.32878	1.9882	3.03616	18	-0.798428
GO:0051493	regulation of cytoskeleton organization	19_GO:0050789 regulation of biological process	-2.32711	1.90673	3.00384	20	-0.797564
GO:0032965	regulation of collagen biosynthetic process	19_GO:0008152 metabolic process	-2.32541	4.55881	3.76958	5	-0.796663
GO:0071466	cellular response to xenobiotic stimulus	19_GO:0050896 response to stimulus	-2.30465	2.63931	3.23771	10	-0.776699
GO:0002719	negative regulation of cytokine production involved in immune response	19_GO:0002376 immune system process	-2.30041	5.73108	3.99572	4	-0.774042
GO:0090322	regulation of superoxide metabolic process	19_GO:0008152 metabolic process	-2.30041	5.73108	3.99572	4	-0.774042
GO:0015833	peptide transport	19_GO:0051179 localization	-2.27076	3.31159	3.40326	7	-0.746767
GO:0033365	protein localization to organelle	19_GO:0051179 localization	-2.26089	1.71781	2.8728	26	-0.737679
GO:0040017	positive regulation of locomotion	19_GO:0040011 locomotion	-2.25177	1.78542	2.89194	23	-0.729343
GO:2000242	negative regulation of reproductive process	19_GO:0022414 reproductive process	-2.22607	3.66929	3.45451	6	-0.707552
GO:0000729	DNA double-strand break processing	19_GO:0008152 metabolic process	-2.22064	7.91793	4.30318	3	-0.704458
GO:0032602	chemokine production	19_GO:0032501 multicellular organismal process	-2.22064	7.91793	4.30318	3	-0.704458
GO:0032967	positive regulation of collagen biosynthetic process	19_GO:0048518 positive regulation of biological process	-2.21311	5.42129	3.83947	4	-0.700014
GO:0051298	centrosome duplication	19_GO:0009987 cellular process	-2.21311	5.42129	3.83947	4	-0.700014
GO:0071624	positive regulation of granulocyte chemotaxis	19_GO:0040011 locomotion	-2.21311	5.42129	3.83947	4	-0.700014
GO:0002705	positive regulation of leukocyte mediated immunity	19_GO:0002376 immune system process	-2.19654	2.54553	3.10873	10	-0.685329
GO:0031424	keratinization	19_GO:0032502 developmental process	-2.19537	4.24974	3.56552	5	-0.685329
GO:1902808	positive regulation of cell cycle G1/S phase transition	19_GO:0048518 positive regulation of biological process	-2.19537	4.24974	3.56552	5	-0.685329
GO:0007204	positive regulation of cytosolic calcium ion concentration	19_GO:0065007 biological regulation	-2.16671	2.51995	3.0729	10	-0.658344
GO:0010469	regulation of signaling receptor activity	19_GO:0050896 response to stimulus	-2.16549	2.88615	3.18242	8	-0.658344
GO:1902622	regulation of neutrophil migration	19_GO:0040011 locomotion	-2.16458	4.17891	3.51732	5	-0.658344
GO:0045860	positive regulation of protein kinase activity	19_GO:0048518 positive regulation of biological process	-2.15227	2.0552	2.90473	15	-0.648302
GO:0002697	regulation of immune effector process	19_GO:0002376 immune system process	-2.15042	1.90834	2.8499	18	-0.647198
GO:0051251	positive regulation of lymphocyte activation	19_GO:0002376 immune system process	-2.14188	2.0496	2.89333	15	-0.639407
GO:0034612	response to tumor necrosis factor	19_GO:0050896 response to stimulus	-2.12468	2.63931	3.07017	9	-0.622957
GO:0007281	germ cell development	19_GO:0022414 reproductive process	-2.11223	1.9331	2.82464	17	-0.611255
GO:0006468	protein phosphorylation	19_GO:0008152 metabolic process	-2.10946	1.71199	2.73859	24	-0.609232
GO:0002312	B cell activation involved in immune response	19_GO:0002376 immune system process	-2.10492	4.04411	3.424	5	-0.605436
GO:0006312	mitotic recombination	19_GO:0008152 metabolic process	-2.0959	7.16385	4.03105	3	-0.599387
GO:0019985	translesion synthesis	19_GO:0008152 metabolic process	-2.0959	7.16385	4.03105	3	-0.599387
GO:0032674	regulation of interleukin-5 production	19_GO:0032501 multicellular organismal process	-2.0959	7.16385	4.03105	3	-0.599387
GO:0090305	nucleic acid phosphodiester bond hydrolysis	19_GO:0008152 metabolic process	-2.0959	7.16385	4.03105	3	-0.599387
GO:0010714	positive regulation of collagen metabolic process	19_GO:0048518 positive regulation of biological process	-2.09233	5.01469	3.62522	4	-0.597301
GO:0045589	regulation of regulatory T cell differentiation	19_GO:0002376 immune system process	-2.09233	5.01469	3.62522	4	-0.597301
GO:0045637	regulation of myeloid cell differentiation	19_GO:0002376 immune system process	-2.08143	2.32749	2.93153	11	-0.587866
GO:0010712	regulation of collagen metabolic process	19_GO:0008152 metabolic process	-2.07599	3.97991	3.3788	5	-0.584633
GO:0030858	positive regulation of epithelial cell differentiation	19_GO:0032502 developmental process	-2.07599	3.97991	3.3788	5	-0.584633
GO:0032642	regulation of chemokine production	19_GO:0032501 multicellular organismal process	-2.06193	3.02611	3.12124	7	-0.571295
GO:0032692	negative regulation of interleukin-1 production	19_GO:0048519 negative regulation of biological process	-2.0545	4.89238	3.55853	4	-0.565328
GO:0046850	regulation of bone remodeling	19_GO:0032501 multicellular organismal process	-2.04765	3.91773	3.33453	5	-0.559933
GO:1900015	regulation of cytokine production involved in inflammatory response	19_GO:0032501 multicellular organismal process	-2.04765	3.91773	3.33453	5	-0.559933
GO:0043408	regulation of MAPK cascade	19_GO:0050896 response to stimulus	-2.04488	1.66934	2.66412	25	-0.557888
GO:0008156	negative regulation of DNA replication	19_GO:0048519 negative regulation of biological process	-2.03861	6.83822	3.90804	3	-0.555216
GO:0045737	positive regulation of cyclin-dependent protein serine/threonine kinase activity	19_GO:0048518 positive regulation of biological process	-2.03861	6.83822	3.90804	3	-0.555216
GO:0071900	regulation of protein serine/threonine kinase activity	19_GO:0008152 metabolic process	-2.02856	2.04681	2.78809	14	-0.547313
GO:0002762	negative regulation of myeloid leukocyte differentiation	19_GO:0002376 immune system process	-2.01988	3.85746	3.29114	5	-0.539384
GO:0030100	regulation of endocytosis	19_GO:0051179 localization	-2.0182	2.04086	2.77634	14	-0.539384
GO:0022407	regulation of cell-cell adhesion	19_GO:0050789 regulation of biological process	-2.01152	1.81139	2.688	19	-0.534216
GO:0051048	negative regulation of secretion	19_GO:0051179 localization	-2.01049	2.38795	2.8833	10	-0.534216

## Sheet: Top 500 downregulated
GO	Description	PARENT_GO	LogP	Enrichment	Z-score	Genes	Log(q-value)
GO:0034767	positive regulation of monoatomic ion transmembrane transport	19_GO:0051179 localization	-2.00034	2.51905	2.91382	9	-0.236789
GO:0032870	cellular response to hormone stimulus	19_GO:0050896 response to stimulus	-2.00579	1.84401	2.69477	18	-0.240861
GO:0006836	neurotransmitter transport	19_GO:0051179 localization	-2.00606	2.70631	2.97511	8	-0.240861
GO:0007204	positive regulation of cytosolic calcium ion concentration	19_GO:0065007 biological regulation	-2.01047	2.38691	2.88284	10	-0.241371
GO:0099537	trans-synaptic signaling	19_GO:0050789 regulation of biological process	-2.01051	1.92912	2.72991	16	-0.241371
GO:0001976	nervous system process involved in regulation of systemic arterial blood pressure	19_GO:0032501 multicellular organismal process	-2.01963	6.71746	3.86398	3	-0.246323
GO:0030277	maintenance of gastrointestinal epithelium	19_GO:0042592 homeostatic process	-2.01963	6.71746	3.86398	3	-0.246323
GO:0048791	calcium ion-regulated exocytosis of neurotransmitter	19_GO:0051179 localization	-2.01963	6.71746	3.86398	3	-0.246323
GO:0050918	positive chemotaxis	19_GO:0040011 locomotion	-2.01963	6.71746	3.86398	3	-0.246323
GO:0070875	positive regulation of glycogen metabolic process	19_GO:0048518 positive regulation of biological process	-2.01963	6.71746	3.86398	3	-0.246323
GO:0099509	regulation of presynaptic cytosolic calcium ion concentration	19_GO:0042592 homeostatic process	-2.01963	6.71746	3.86398	3	-0.246323
GO:0015918	sterol transport	19_GO:0051179 localization	-2.02081	3.31922	3.15813	6	-0.246323
GO:0055080	monoatomic cation homeostasis	19_GO:0042592 homeostatic process	-2.04829	1.79474	2.71545	20	-0.263555
GO:0090596	sensory organ morphogenesis	19_GO:0032502 developmental process	-2.06971	2.07016	2.83437	14	-0.283519
GO:0032230	positive regulation of synaptic transmission, GABAergic	19_GO:0048518 positive regulation of biological process	-2.07977	7.05333	3.99228	3	-0.292125
GO:0045721	negative regulation of gluconeogenesis	19_GO:0048519 negative regulation of biological process	-2.07977	7.05333	3.99228	3	-0.292125
GO:2000846	regulation of corticosteroid hormone secretion	19_GO:0051179 localization	-2.07977	7.05333	3.99228	3	-0.292125
GO:0001895	retina homeostasis	19_GO:0042592 homeostatic process	-2.08062	3.98493	3.38433	5	-0.292125
GO:0030168	platelet activation	19_GO:0032501 multicellular organismal process	-2.08062	3.98493	3.38433	5	-0.292125
GO:0060326	cell chemotaxis	19_GO:0040011 locomotion	-2.0858	2.32993	2.93631	11	-0.292125
GO:0030301	cholesterol transport	19_GO:0051179 localization	-2.09445	3.44065	3.26409	6	-0.296488
GO:0046530	photoreceptor cell differentiation	19_GO:0032502 developmental process	-2.09445	3.44065	3.26409	6	-0.296488
GO:0051965	positive regulation of synapse assembly	19_GO:0032502 developmental process	-2.09445	3.44065	3.26409	6	-0.296488
GO:0010883	regulation of lipid storage	19_GO:0051179 localization	-2.11162	4.05364	3.43268	5	-0.309152
GO:0019098	reproductive behavior	19_GO:0022414 reproductive process	-2.11162	4.05364	3.43268	5	-0.309152
GO:0023061	signal release	19_GO:0051179 localization	-2.11385	2.35111	2.96946	11	-0.309152
GO:0003323	type B pancreatic cell development	19_GO:0032502 developmental process	-2.14353	7.42456	4.12973	3	-0.336517
GO:0001508	action potential	19_GO:0065007 biological regulation	-2.14487	3.13481	3.23252	7	-0.336517
GO:0008643	carbohydrate transport	19_GO:0051179 localization	-2.14558	3.52667	3.3375	6	-0.336517
GO:1901890	positive regulation of cell junction assembly	19_GO:0048518 positive regulation of biological process	-2.1545	2.87159	3.16738	8	-0.342887
GO:0034762	regulation of transmembrane transport	19_GO:0051179 localization	-2.16194	1.8404	2.83472	20	-0.348786
GO:0009755	hormone-mediated signaling pathway	19_GO:0050896 response to stimulus	-2.16704	3.16496	3.26243	7	-0.352345
GO:0097009	energy homeostasis	19_GO:0042592 homeostatic process	-2.17397	2.89368	3.19243	8	-0.357714
GO:0006111	regulation of gluconeogenesis	19_GO:0008152 metabolic process	-2.17569	4.19841	3.53273	5	-0.357882
GO:0010828	positive regulation of glucose transmembrane transport	19_GO:0051179 localization	-2.17569	4.19841	3.53273	5	-0.357882
GO:0006953	acute-phase response	19_GO:0050896 response to stimulus	-2.20246	5.37397	3.81747	4	-0.381508
GO:0046466	membrane lipid catabolic process	19_GO:0008152 metabolic process	-2.20246	5.37397	3.81747	4	-0.381508
GO:0048714	positive regulation of oligodendrocyte differentiation	19_GO:0032502 developmental process	-2.20246	5.37397	3.81747	4	-0.381508
GO:0007268	chemical synaptic transmission	19_GO:0050789 regulation of biological process	-2.20732	2.02791	2.94435	16	-0.381626
GO:0098916	anterograde trans-synaptic signaling	19_GO:0050789 regulation of biological process	-2.20732	2.02791	2.94435	16	-0.381626
GO:0002066	columnar/cuboidal epithelial cell development	19_GO:0032502 developmental process	-2.20883	4.27475	3.58451	5	-0.381626
GO:0006956	complement activation	19_GO:0002376 immune system process	-2.20883	4.27475	3.58451	5	-0.381626
GO:0042063	gliogenesis	19_GO:0032502 developmental process	-2.20993	2.15134	2.99044	14	-0.381626
GO:0014829	vascular associated smooth muscle contraction	19_GO:0032501 multicellular organismal process	-2.21134	7.83704	4.27755	3	-0.381626
GO:0045725	positive regulation of glycogen biosynthetic process	19_GO:0048518 positive regulation of biological process	-2.21134	7.83704	4.27755	3	-0.381626
GO:0046322	negative regulation of fatty acid oxidation	19_GO:0048519 negative regulation of biological process	-2.21134	7.83704	4.27755	3	-0.381626
GO:0008610	lipid biosynthetic process	19_GO:0008152 metabolic process	-2.21314	1.82864	2.8753	21	-0.381626
GO:0002067	glandular epithelial cell differentiation	19_GO:0032502 developmental process	-2.22552	3.66407	3.45214	6	-0.383621
GO:0006643	membrane lipid metabolic process	19_GO:0008152 metabolic process	-2.22592	2.56952	3.14329	10	-0.383621
GO:0060041	retina development in camera-type eye	19_GO:0032502 developmental process	-2.22592	2.56952	3.14329	10	-0.383621
GO:0002793	positive regulation of peptide secretion	19_GO:0051179 localization	-2.2376	2.74805	3.20927	9	-0.390719
GO:0090087	regulation of peptide transport	19_GO:0051179 localization	-2.24169	2.24739	3.05211	13	-0.393132
GO:1904064	positive regulation of cation transmembrane transport	19_GO:0051179 localization	-2.25577	2.76601	3.23163	9	-0.405531
GO:0002791	regulation of peptide secretion	19_GO:0051179 localization	-2.26791	2.26403	3.08131	13	-0.415985
GO:0048871	multicellular organismal-level homeostasis	19_GO:0042592 homeostatic process	-2.27317	1.70188	2.87693	27	-0.419555
GO:0046503	glycerolipid catabolic process	19_GO:0008152 metabolic process	-2.27745	4.43606	3.69189	5	-0.422134
GO:0002068	glandular epithelial cell development	19_GO:0032502 developmental process	-2.29506	5.69966	3.98262	4	-0.436324
GO:0046683	response to organophosphorus	19_GO:0050896 response to stimulus	-2.30651	3.35873	3.44989	7	-0.444323
GO:1904951	positive regulation of establishment of protein localization	19_GO:0051179 localization	-2.30694	2.07833	3.05042	16	-0.444323
GO:0090277	positive regulation of peptide hormone secretion	19_GO:0051179 localization	-2.31132	2.82133	3.29979	9	-0.445659
GO:0071805	potassium ion transmembrane transport	19_GO:0051179 localization	-2.33019	2.84027	3.32288	9	-0.462787
GO:0098609	cell-cell adhesion	19_GO:0009987 cellular process	-2.33041	1.94645	3.02186	19	-0.462787
GO:0090276	regulation of peptide hormone secretion	19_GO:0051179 localization	-2.33486	2.30675	3.15543	13	-0.463942
GO:0051962	positive regulation of nervous system development	19_GO:0032502 developmental process	-2.33606	2.03923	3.0614	17	-0.463942
GO:0006109	regulation of carbohydrate metabolic process	19_GO:0008152 metabolic process	-2.3378	2.52314	3.23026	11	-0.463942
GO:0002526	acute inflammatory response	19_GO:0050896 response to stimulus	-2.33872	3.86484	3.61425	6	-0.463942
GO:0006641	triglyceride metabolic process	19_GO:0008152 metabolic process	-2.33872	3.86484	3.61425	6	-0.463942
GO:0005979	regulation of glycogen biosynthetic process	19_GO:0008152 metabolic process	-2.34394	5.87778	4.07035	4	-0.464099
GO:0010962	regulation of glucan biosynthetic process	19_GO:0008152 metabolic process	-2.34394	5.87778	4.07035	4	-0.464099
GO:1990845	adaptive thermogenesis	19_GO:0008152 metabolic process	-2.34394	5.87778	4.07035	4	-0.464099
GO:0019433	triglyceride catabolic process	19_GO:0008152 metabolic process	-2.36117	8.81667	4.61054	3	-0.474058
GO:0098771	inorganic ion homeostasis	19_GO:0042592 homeostatic process	-2.37066	1.96357	3.06276	19	-0.479868
GO:0019228	neuronal action potential	19_GO:0032501 multicellular organismal process	-2.38671	4.70222	3.86338	5	-0.494071
GO:0050995	negative regulation of lipid catabolic process	19_GO:0048519 negative regulation of biological process	-2.39469	6.06738	4.16187	4	-0.500186
GO:0032371	regulation of sterol transport	19_GO:0051179 localization	-2.39839	3.97371	3.69967	6	-0.500186
GO:0032374	regulation of cholesterol transport	19_GO:0051179 localization	-2.39839	3.97371	3.69967	6	-0.500186
GO:0046324	regulation of glucose import	19_GO:0051179 localization	-2.39839	3.97371	3.69967	6	-0.500186
GO:0050994	regulation of lipid catabolic process	19_GO:0008152 metabolic process	-2.39839	3.97371	3.69967	6	-0.500186
GO:0019725	cellular homeostasis	19_GO:0042592 homeostatic process	-2.39926	1.76164	3.0073	26	-0.500186
GO:0010810	regulation of cell-substrate adhesion	19_GO:0050789 regulation of biological process	-2.40479	2.45333	3.26669	12	-0.500186
GO:0044283	small molecule biosynthetic process	19_GO:0008152 metabolic process	-2.41155	1.98098	3.10408	19	-0.500186
GO:0010876	lipid localization	19_GO:0051179 localization	-2.41364	2.07631	3.14166	17	-0.500186
GO:0015804	neutral amino acid transport	19_GO:0051179 localization	-2.42496	4.79819	3.92359	5	-0.50946
GO:0032881	regulation of polysaccharide metabolic process	19_GO:0008152 metabolic process	-2.42496	4.79819	3.92359	5	-0.50946
GO:0007610	behavior	19_GO:0032501 multicellular organismal process	-2.42714	1.72785	3.01641	28	-0.50946
GO:0007620	copulation	19_GO:0022414 reproductive process	-2.4445	9.40444	4.79971	3	-0.521094
GO:0032868	response to insulin	19_GO:0050896 response to stimulus	-2.45115	2.61235	3.35999	11	-0.525757
GO:0019229	regulation of vasoconstriction	19_GO:0032501 multicellular organismal process	-2.45803	3.57778	3.65251	7	-0.530627
GO:0044242	cellular lipid catabolic process	19_GO:0008152 metabolic process	-2.46785	2.62561	3.37898	11	-0.536402
GO:0032024	positive regulation of insulin secretion	19_GO:0051179 localization	-2.47083	3.24291	3.5706	8	-0.537355
GO:0048709	oligodendrocyte differentiation	19_GO:0032502 developmental process	-2.48457	3.61709	3.68792	7	-0.54905
GO:0010906	regulation of glucose metabolic process	19_GO:0008152 metabolic process	-2.49394	3.27111	3.59979	8	-0.556361
GO:0046461	neutral lipid catabolic process	19_GO:0008152 metabolic process	-2.50233	6.48582	4.35757	4	-0.562691
GO:0046464	acylglycerol catabolic process	19_GO:0008152 metabolic process	-2.50233	6.48582	4.35757	4	-0.562691
GO:0046394	carboxylic acid biosynthetic process	19_GO:0008152 metabolic process	-2.50418	2.41616	3.34034	13	-0.562691
GO:0006869	lipid transport	19_GO:0051179 localization	-2.50732	2.18074	3.25942	16	-0.562691
GO:0032787	monocarboxylic acid metabolic process	19_GO:0008152 metabolic process	-2.51283	1.87762	3.14788	23	-0.564845
GO:0044057	regulation of system process	19_GO:0032501 multicellular organismal process	-2.51504	1.82257	3.12737	25	-0.564934
GO:0050796	regulation of insulin secretion	19_GO:0051179 localization	-2.5285	2.54174	3.40396	12	-0.576275
GO:0021554	optic nerve development	19_GO:0032502 developmental process	-2.53455	10.0762	5.00746	3	-0.580188
GO:0009409	response to cold	19_GO:0050896 response to stimulus	-2.54579	5.11111	4.1145	5	-0.584959
GO:0032373	positive regulation of sterol transport	19_GO:0051179 localization	-2.54579	5.11111	4.1145	5	-0.584959
GO:0032376	positive regulation of cholesterol transport	19_GO:0051179 localization	-2.54579	5.11111	4.1145	5	-0.584959
GO:0046326	positive regulation of glucose import	19_GO:0051179 localization	-2.54579	5.11111	4.1145	5	-0.584959
GO:0002021	response to dietary excess	19_GO:0042592 homeostatic process	-2.58824	5.22469	4.18186	5	-0.618636
GO:0006638	neutral lipid metabolic process	19_GO:0008152 metabolic process	-2.58917	3.38899	3.71984	8	-0.618636
GO:0032148	activation of protein kinase B activity	19_GO:0048518 positive regulation of biological process	-2.61921	6.96626	4.57264	4	-0.642907
GO:0015816	glycine transport	19_GO:0051179 localization	-2.63242	10.8513	5.23726	3	-0.647026
GO:0006639	acylglycerol metabolic process	19_GO:0008152 metabolic process	-2.63856	3.45117	3.78194	8	-0.648545
GO:0001754	eye photoreceptor cell differentiation	19_GO:0032502 developmental process	-2.66064	4.47831	4.0756	6	-0.668291
GO:0050873	brown fat cell differentiation	19_GO:0032502 developmental process	-2.67672	5.4677	4.32281	5	-0.682034
GO:0006814	sodium ion transport	19_GO:0051179 localization	-2.67854	2.79592	3.61647	11	-0.682034
GO:0032368	regulation of lipid transport	19_GO:0051179 localization	-2.67952	2.97609	3.6751	10	-0.682034
GO:0006575	cellular modified amino acid metabolic process	19_GO:0008152 metabolic process	-2.68154	3.20606	3.74774	9	-0.682034
GO:0140115	export across plasma membrane	19_GO:0051179 localization	-2.73287	4.62514	4.17948	6	-0.723868
GO:0007320	insemination	19_GO:0022414 reproductive process	-2.73949	11.7556	5.49354	3	-0.728057
GO:0009404	toxin metabolic process	19_GO:0008152 metabolic process	-2.73949	11.7556	5.49354	3	-0.728057
GO:0070472	regulation of uterine smooth muscle contraction	19_GO:0032501 multicellular organismal process	-2.73949	11.7556	5.49354	3	-0.728057
GO:0055082	intracellular chemical homeostasis	19_GO:0042592 homeostatic process	-2.76069	1.93242	3.36823	24	-0.734356
GO:0032885	regulation of polysaccharide biosynthetic process	19_GO:0008152 metabolic process	-2.77038	5.73442	4.47286	5	-0.741515
GO:0042310	vasoconstriction	19_GO:0032501 multicellular organismal process	-2.77038	5.73442	4.47286	5	-0.741515
GO:0032940	secretion by cell	19_GO:0051179 localization	-2.78857	2.09453	3.45553	20	-0.754604
GO:0032370	positive regulation of lipid transport	19_GO:0051179 localization	-2.79437	3.65221	3.97734	8	-0.757824
GO:0071875	adrenergic receptor signaling pathway	19_GO:0050896 response to stimulus	-2.81528	7.83704	4.93999	4	-0.773535
GO:0015749	monosaccharide transmembrane transport	19_GO:0051179 localization	-2.81931	5.87778	4.55165	5	-0.77494
GO:1903825	organic acid transmembrane transport	19_GO:0051179 localization	-2.82104	3.35873	3.91441	9	-0.77494
GO:0120161	regulation of cold-induced thermogenesis	19_GO:0042592 homeostatic process	-2.82558	3.11405	3.84296	10	-0.77494
GO:0006631	fatty acid metabolic process	19_GO:0008152 metabolic process	-2.84137	2.22152	3.54663	18	-0.78634
GO:1905039	carboxylic acid transmembrane transport	19_GO:0051179 localization	-2.84518	3.3856	3.94317	9	-0.787441
GO:0009991	response to extracellular stimulus	19_GO:0050896 response to stimulus	-2.84596	2.11812	3.50986	20	-0.787441
GO:0016042	lipid catabolic process	19_GO:0008152 metabolic process	-2.8492	2.4406	3.63483	15	-0.787441
GO:0005981	regulation of glycogen catabolic process	19_GO:0008152 metabolic process	-2.85756	12.8242	5.78214	3	-0.791597
GO:0015808	L-alanine transport	19_GO:0051179 localization	-2.85756	12.8242	5.78214	3	-0.791597
GO:0045922	negative regulation of fatty acid metabolic process	19_GO:0048519 negative regulation of biological process	-2.86976	6.02849	4.63315	5	-0.792591
GO:0019432	triglyceride biosynthetic process	19_GO:0008152 metabolic process	-2.88718	8.17778	5.07687	4	-0.806677
GO:0016053	organic acid biosynthetic process	19_GO:0008152 metabolic process	-2.90784	2.57153	3.72899	14	-0.822077
GO:0006813	potassium ion transport	19_GO:0051179 localization	-2.91031	2.98985	3.87376	11	-0.822077
GO:0019216	regulation of lipid metabolic process	19_GO:0008152 metabolic process	-2.91809	2.25707	3.62045	18	-0.826494
GO:0046460	neutral lipid biosynthetic process	19_GO:0008152 metabolic process	-2.92179	6.18713	4.71754	5	-0.827251
GO:0046463	acylglycerol biosynthetic process	19_GO:0008152 metabolic process	-2.92179	6.18713	4.71754	5	-0.827251
GO:0022600	digestive system process	19_GO:0032501 multicellular organismal process	-2.9353	4.33099	4.28813	7	-0.834808
GO:0015711	organic anion transport	19_GO:0051179 localization	-2.94412	2.26917	3.64537	18	-0.840625
GO:0062014	negative regulation of small molecule metabolic process	19_GO:0048519 negative regulation of biological process	-2.96995	3.52667	4.09147	9	-0.863428
GO:0008645	hexose transmembrane transport	19_GO:0051179 localization	-2.9755	6.35435	4.80501	5	-0.865935
GO:1901652	response to peptide	19_GO:0050896 response to stimulus	-2.99595	2.23356	3.67146	19	-0.880022
GO:0003044	regulation of systemic arterial blood pressure mediated by a chemical signal	19_GO:0032501 multicellular organismal process	-3.01117	5.22469	4.58197	6	-0.889188
GO:0051222	positive regulation of protein transport	19_GO:0051179 localization	-3.0211	2.45067	3.77413	16	-0.895959
GO:1904659	glucose transmembrane transport	19_GO:0051179 localization	-3.031	6.53086	4.89576	5	-0.902677
GO:0010001	glial cell differentiation	19_GO:0032502 developmental process	-3.07373	2.67606	3.89765	14	-0.942206
GO:0005975	carbohydrate metabolic process	19_GO:0008152 metabolic process	-3.07463	2.21281	3.72305	20	-0.942206
GO:0014074	response to purine-containing compound	19_GO:0050896 response to stimulus	-3.07494	3.64828	4.21592	9	-0.942206
GO:0050708	regulation of protein secretion	19_GO:0051179 localization	-3.08998	2.40776	3.811	17	-0.947088
GO:0070201	regulation of establishment of protein localization	19_GO:0051179 localization	-3.12225	1.98793	3.66501	26	-0.970984
GO:0071880	adenylate cyclase-activating adrenergic receptor signaling pathway	19_GO:0050896 response to stimulus	-3.12718	9.40444	5.54288	4	-0.972529
GO:0045833	negative regulation of lipid metabolic process	19_GO:0048519 negative regulation of biological process	-3.12928	3.71228	4.28022	9	-0.972529
GO:0060075	regulation of resting membrane potential	19_GO:0065007 biological regulation	-3.13698	15.6741	6.49038	3	-0.975494
GO:0072330	monocarboxylic acid biosynthetic process	19_GO:0008152 metabolic process	-3.16634	3.2127	4.15432	11	-1.0014
GO:0010875	positive regulation of cholesterol efflux	19_GO:0051179 localization	-3.20926	7.12458	5.19013	5	-1.03731
GO:0048592	eye morphogenesis	19_GO:0032502 developmental process	-3.24373	3.08342	4.17249	12	-1.06823
GO:0031667	response to nutrient levels	19_GO:0050896 response to stimulus	-3.25455	2.28819	3.88745	20	-1.07548
GO:0031018	endocrine pancreas development	19_GO:0032502 developmental process	-3.28783	5.87778	4.98703	6	-1.10515
GO:0051047	positive regulation of secretion	19_GO:0051179 localization	-3.29222	2.24935	3.89921	21	-1.10515
GO:0042886	amide transport	19_GO:0051179 localization	-3.32961	3.15233	4.26271	12	-1.13594
GO:0034219	carbohydrate transmembrane transport	19_GO:0051179 localization	-3.33806	6.00284	5.06121	6	-1.14066
GO:0033500	carbohydrate homeostasis	19_GO:0042592 homeostatic process	-3.34258	2.84983	4.16704	14	-1.14142
GO:0042593	glucose homeostasis	19_GO:0042592 homeostatic process	-3.36143	2.86222	4.18576	14	-1.15647
GO:0070372	regulation of ERK1 and ERK2 cascade	19_GO:0050896 response to stimulus	-3.36408	2.46764	4.03944	18	-1.15647
GO:0031016	pancreas development	19_GO:0032502 developmental process	-3.37941	4.47831	4.70844	8	-1.16677
GO:0060042	retina morphogenesis in camera-type eye	19_GO:0032502 developmental process	-3.37941	4.47831	4.70844	8	-1.16677
GO:0050730	regulation of peptidyl-tyrosine phosphorylation	19_GO:0008152 metabolic process	-3.38551	2.75521	4.16483	15	-1.16677
GO:0010959	regulation of metal ion transport	19_GO:0051179 localization	-3.39645	2.29111	3.99186	21	-1.17201
GO:0001934	positive regulation of protein phosphorylation	19_GO:0048518 positive regulation of biological process	-3.39868	1.98204	3.86018	29	-1.17201
GO:0032328	alanine transport	19_GO:0051179 localization	-3.41395	11.0641	6.11896	4	-1.1774
GO:1905954	positive regulation of lipid localization	19_GO:0051179 localization	-3.43533	3.73192	4.53374	10	-1.19466
GO:0010874	regulation of cholesterol efflux	19_GO:0051179 localization	-3.49691	6.41212	5.29727	6	-1.25208
GO:0042755	eating behavior	19_GO:0032501 multicellular organismal process	-3.49691	6.41212	5.29727	6	-1.25208
GO:0006959	humoral immune response	19_GO:0002376 immune system process	-3.52294	2.62953	4.2184	17	-1.2654
GO:0043408	regulation of MAPK cascade	19_GO:0050896 response to stimulus	-3.52953	1.96454	3.94257	31	-1.26768
GO:0042327	positive regulation of phosphorylation	19_GO:0048518 positive regulation of biological process	-3.56982	1.97519	3.97495	31	-1.29473
GO:0015849	organic acid transport	19_GO:0051179 localization	-3.62386	2.68248	4.31164	17	-1.34427
GO:1905952	regulation of lipid localization	19_GO:0051179 localization	-3.62456	3.20047	4.50304	13	-1.34427
GO:0051896	regulation of phosphatidylinositol 3-kinase/protein kinase B signal transduction	19_GO:0050896 response to stimulus	-3.62845	2.7865	4.35492	16	-1.34427
GO:0010811	positive regulation of cell-substrate adhesion	19_GO:0048518 positive regulation of biological process	-3.6313	3.64257	4.65734	11	-1.34427
GO:0046942	carboxylic acid transport	19_GO:0051179 localization	-3.64098	2.69151	4.32741	17	-1.34427
GO:0043410	positive regulation of MAPK cascade	19_GO:0048518 positive regulation of biological process	-3.64477	2.1932	4.12452	25	-1.34427
GO:0034764	positive regulation of transmembrane transport	19_GO:0051179 localization	-3.64582	2.9146	4.4156	15	-1.34427
GO:0050714	positive regulation of protein secretion	19_GO:0051179 localization	-3.66937	3.23433	4.54813	13	-1.352
GO:0043270	positive regulation of monoatomic ion transport	19_GO:0051179 localization	-3.68482	2.93889	4.45289	15	-1.36248
GO:0070374	positive regulation of ERK1 and ERK2 cascade	19_GO:0048518 positive regulation of biological process	-3.68482	2.93889	4.45289	15	-1.36248
GO:0051223	regulation of protein transport	19_GO:0051179 localization	-3.69408	2.20969	4.16548	25	-1.36248
GO:0051604	protein maturation	19_GO:0008152 metabolic process	-3.72003	2.31092	4.22729	23	-1.38245
GO:0042391	regulation of membrane potential	19_GO:0065007 biological regulation	-3.79539	2.28911	4.26914	24	-1.44735
GO:0007218	neuropeptide signaling pathway	19_GO:0050896 response to stimulus	-3.82417	4.6	5.10092	9	-1.4708
GO:0048593	camera-type eye morphogenesis	19_GO:0032502 developmental process	-3.82899	3.57131	4.78207	12	-1.4708
GO:0043255	regulation of carbohydrate biosynthetic process	19_GO:0008152 metabolic process	-3.8531	4.19841	5.00267	10	-1.48887
GO:0010749	regulation of nitric oxide mediated signal transduction	19_GO:0050896 response to stimulus	-3.90689	14.4684	7.16022	4	-1.53152
GO:0035883	enteroendocrine cell differentiation	19_GO:0032502 developmental process	-3.92477	7.62523	5.94549	6	-1.54372
GO:1903532	positive regulation of secretion by cell	19_GO:0051179 localization	-3.96936	2.52549	4.48801	21	-1.58257
GO:0046903	secretion	19_GO:0051179 localization	-3.98926	2.22347	4.36874	27	-1.59663
GO:0007188	adenylate cyclase-modulating G protein-coupled receptor signaling pathway	19_GO:0050896 response to stimulus	-3.99316	3.13481	4.74546	15	-1.59663
GO:0043434	response to peptide hormone	19_GO:0050896 response to stimulus	-4.00068	2.69103	4.57784	19	-1.59663
GO:0046887	positive regulation of hormone secretion	19_GO:0051179 localization	-4.10602	3.37595	4.91328	14	-1.68302
GO:0003407	neural retina development	19_GO:0032502 developmental process	-4.13215	5.0381	5.4662	9	-1.70281
GO:0051897	positive regulation of phosphatidylinositol 3-kinase/protein kinase B signal transduction	19_GO:0048518 positive regulation of biological process	-4.1786	3.4287	4.98322	14	-1.73628
GO:1901142	insulin metabolic process	19_GO:0008152 metabolic process	-4.18489	11.1958	6.89051	5	-1.73628
GO:0061844	antimicrobial humoral immune response mediated by antimicrobial peptide	19_GO:0044419 biological process involved in interspecies interaction between organisms	-4.18609	3.89149	5.14998	12	-1.73628
GO:0007189	adenylate cyclase-activating G protein-coupled receptor signaling pathway	19_GO:0050896 response to stimulus	-4.21533	3.91852	5.18003	12	-1.75282
GO:0003310	pancreatic A cell differentiation	19_GO:0032502 developmental process	-4.22798	17.099	7.87252	4	-1.75852
GO:0120162	positive regulation of cold-induced thermogenesis	19_GO:0042592 homeostatic process	-4.23233	4.65567	5.4284	10	-1.75852
GO:0043269	regulation of monoatomic ion transport	19_GO:0051179 localization	-4.30972	2.36934	4.64197	26	-1.81369
GO:0019730	antimicrobial humoral response	19_GO:0044419 biological process involved in interspecies interaction between organisms	-4.33229	3.35873	5.0636	15	-1.82257
GO:0140352	export from cell	19_GO:0051179 localization	-4.35174	2.38319	4.67495	26	-1.83025
GO:0010817	regulation of hormone levels	19_GO:0065007 biological regulation	-4.40171	2.23207	4.63536	30	-1.86412
GO:0015850	organic hydroxy compound transport	19_GO:0051179 localization	-4.40604	3.59733	5.20169	14	-1.86412
GO:0030070	insulin processing	19_GO:0008152 metabolic process	-4.41692	18.8089	8.3032	4	-1.86412
GO:0050731	positive regulation of peptidyl-tyrosine phosphorylation	19_GO:0048518 positive regulation of biological process	-4.43226	3.61709	5.22681	14	-1.86412
GO:0003309	type B pancreatic cell differentiation	19_GO:0032502 developmental process	-4.46288	9.40444	6.79022	6	-1.88226
GO:0007586	digestion	19_GO:0032501 multicellular organismal process	-4.58421	5.11111	5.82513	10	-1.98511
GO:0007631	feeding behavior	19_GO:0032501 multicellular organismal process	-4.71509	4.7893	5.81953	11	-2.10645
GO:1903530	regulation of secretion by cell	19_GO:0051179 localization	-4.74004	2.21993	4.83476	33	-2.12164
GO:0035150	regulation of tube size	19_GO:0065007 biological regulation	-4.81364	3.69284	5.51065	15	-2.18087
GO:0035296	regulation of tube diameter	19_GO:0065007 biological regulation	-4.84078	3.71228	5.53574	15	-2.19171
GO:0097746	blood vessel diameter maintenance	19_GO:0032501 multicellular organismal process	-4.84078	3.71228	5.53574	15	-2.19171
GO:0046883	regulation of hormone secretion	19_GO:0051179 localization	-4.88746	2.9215	5.2493	21	-2.21667
GO:0003018	vascular process in circulatory system	19_GO:0032501 multicellular organismal process	-5.10473	3.37211	5.57274	18	-2.41107
GO:0098655	monoatomic cation transmembrane transport	19_GO:0051179 localization	-5.1853	2.55159	5.2598	28	-2.47974
GO:0140448	signaling receptor ligand precursor processing	19_GO:0008152 metabolic process	-5.21143	9.68105	7.46735	7	-2.48105
GO:0034220	monoatomic ion transmembrane transport	19_GO:0051179 localization	-5.2925	2.36185	5.22716	33	-2.54915
GO:0010842	retina layer formation	19_GO:0032502 developmental process	-5.30105	12.8242	8.17931	6	-2.54915
GO:0098660	inorganic ion transmembrane transport	19_GO:0051179 localization	-5.53109	2.50893	5.43637	31	-2.74635
GO:0009725	response to hormone	19_GO:0050896 response to stimulus	-5.53744	2.35111	5.3586	35	-2.74635
GO:0051046	regulation of secretion	19_GO:0051179 localization	-5.71243	2.29377	5.42345	38	-2.86554
GO:0008217	regulation of blood pressure	19_GO:0032501 multicellular organismal process	-5.77222	3.76178	6.13914	18	-2.9083
GO:0016486	peptide hormone processing	19_GO:0008152 metabolic process	-5.93787	12.1909	8.57693	7	-3.01844
GO:0003073	regulation of systemic arterial blood pressure	19_GO:0032501 multicellular organismal process	-6.09468	5.02528	6.81217	14	-3.11158
GO:0098662	inorganic cation transmembrane transport	19_GO:0051179 localization	-6.10929	2.72856	5.86554	30	-3.11158
GO:0003013	circulatory system process	19_GO:0032501 multicellular organismal process	-6.69473	2.90859	6.26794	30	-3.61413
GO:0008015	blood circulation	19_GO:0032501 multicellular organismal process	-6.80172	3.01025	6.37536	29	-3.65708
GO:0030001	metal ion transport	19_GO:0051179 localization	-7.02627	2.67848	6.31488	36	-3.84359
GO:0006812	monoatomic cation transport	19_GO:0051179 localization	-7.08972	2.56844	6.28459	39	-3.86925
GO:0031638	zymogen activation	19_GO:0008152 metabolic process	-7.73672	8.29804	8.88517	12	-4.21212
GO:0016485	protein processing	19_GO:0008152 metabolic process	-7.95587	4.48848	7.66697	21	-4.29608
