# Supplementary material for: WNT signaling contributes to the extrahepatic bile duct proliferative response to obstruction in mice
Source: JCI Insight. 2024 Dec 5;10(2):e181857. doi: 10.1172/jci.insight.181857 (PMC11790017; doi:10.1172/jci.insight.181857)
Supplement: Supporting data values [file jciinsight-10-181857-s169.xlsx]

## Sheet: Figure 1C
Sham	BDL
1.62162	63.1531
0.537634	56.3945
2.04604	45.2494
1.02171	36.1495
	44.8276

## Sheet: Figure 1D
	PC1	PC2
BDL_F	-89.2302	51.2276
BDL_F	-69.3078	6.72571
BDL_F	-41.8168	-30.6491
BDL_M	-56.6807	-23.9366
BDL_M	-63.0294	-20.3599
Sham_F	85.8979	-12.0257
Sham_F	74.9823	36.6472
Sham_M	70.5989	-4.25029
Sham_M	88.586	-3.37884

## Sheet: Figure 1F
Mki67			Pcna			Top2a			Aurka
Sham	BDL		Sham	BDL		Sham	BDL		Sham	BDL
11.9183	1014.7		790.378	8433.44		83.2729	2397.27		27.9268	551.472
32.894	765.589		1153.77	6926.36		199.07	1833.92		32.8536	367.702
3.45862	3418.97		1016.21	3940.08		44.1284	5879.95		39.2155	2532.25
34.6761	2180.23		964.257	7078.61		70.3799	4134.68		44.1314	1447.83
	3072.04			7475.52			6652.7			1962.97

## Sheet: Figure 1G
Description	Pval	Enrichment	Genes
acute inflammatory response	2.28377	3.76445	6
liver development	2.37948	3.13168	8
response to wounding	2.8886	2.18647	19
animal organ regeneration	3.42719	7.8967	5
inflammatory response	9.87566	3.23593	39
cytokine-mediated signaling pathway	10.0344	3.94396	31
neutrophil migration	12.0007	9.05951	18
neutrophil chemotaxis	12.2933	10.2449	17
cell cycle checkpoint signaling	27.6675	10.3251	39
DNA replication	45.1113	13.515	54
DNA damage response	32.8891	4.9531	81
positive regulation of cell cycle	36.9041	9.22607	56
cell division	50.4297	7.69311	86
chromosome segregation	63.8273	11.5899	83
mitotic cell cycle	86.305	9.96745	119

## Sheet: Figure 2A
Wnt2	Wnt2b	Wnt4	Wnt5a	Wnt5b	Wnt6	Wnt7a	Wnt7b	Wnt9a	Wnt10a	Wnt11
22.203	-38.8678	739.369	-247.924	-85.5928	-39.0667	106.192	1385.42	-133.826	-4.39701	-69.3581

## Sheet: Figure 2B
Hours	Wnt7b							Proliferation
Sham	3.0965e-05	7.3453e-06	2.6969e-06	0.00017021	6.8606e-05	0.000122		1.3	1	0
12	0.000271	0.000287	0.000142	0.000156	9.9e-06			3.7	5	0.4
24	0.001	0.000409	0.000427	0.00051	0.000427			48.7	79.1	72
48	6.35e-05	5.3e-05	0.000106					13.2	19.4	23.1

## Sheet: Figure 2C
Birc5			Myc			Ccnd1			Cd44
Sham	BDL		Sham	BDL		Sham	BDL		Sham	BDL
16.2028	1157.62		914.928	4804.13		738.367	7630.1		3375.36	8490.83
16.5264	860.518		904.108	4618.94		951.323	4372.36		5023.96	8396.24
8.89816	3778.03		658.398	1835.46		974.785	2125.15		5792.21	8377.88
41.2957	2866.67		1205.81	2290.52		724.091	2470.6		2912.75	9208.55
	3000.61			2577.77			3200.86			6594.69

## Sheet: Figure 3B
Epi-1	Epi-2	Epi-3	Epi-4	Epi-5	Epi-6	Epi-7	Fib-1	Fib-2	Imm-1	Imm-2	Imm-3
-1.08	0.4	-1.3	-3.87	4.69	-0.19	-1.11	0.68	-0.13	1.57	3.26	1.84

## Sheet: Figure 5E
	Veh						CHIR
Epithelial	26.7	9.3	0.2	28.2	9.4		56.6	59.4	32.5	40.3	63.2
Stromal	0.9	0.1	5.3	2.6	0.6		10.8	0.2	1.9	2.7	1.4

## Sheet: Figure 5G
	Veh					CHIR
Epithelial	8.96226	0.911854	1.05394	5.54755		31.805	6.94165	12.0992
Stromal	4.0597	2.92146	0.527426	3.48584		5.17677	1.45631	5.39877

[truncated: 47 more sheets: Figure 5J, Figure 5K, Figure 5M, Figure 5N, Figure 6A, Figure 6C, Figure 6F, Figure 6G, Figure 6J, Figure 6K, Figure 6N, Figure 6O, Figure 6R, Figure 6S, Figure 7D, SFigure 1A, SFigure 2A, SFigure 2B, SFigure 3, SFigure 4A …]
